# Supplementary material for: Comparative transcriptomics of anal fin pigmentation patterns in cichlid fishes
Source: BMC Genomics. 2016 Sep 6;17(1):712. doi: 10.1186/s12864-016-3046-y (PMC5012078; doi:10.1186/s12864-016-3046-y)
Supplement: Additional file 1: — Identity of the differential expressed genes between egg-spot and anal fin tissue together with the expression values and dN/dS estimations. (XLSX 222 kb) [file 12864_2016_3046_MOESM1_ESM.xlsx]

## Sheet: Suppl. File 1
SeqName	Length	logFC	Expression	PValue	FDR	dN/dS	BlastX against nr database	e-Value	sim mean	TblastX gainst nr database	e-Value	sim mean
c20108_g0	1519	-5.02352	Under	3.50814e-68	1.0409e-63	#N/A	PREDICTED: homeobox protein aristaless-like 3	0	0.8675	---NA---	-	-
c5622_g0	2495	-3.03223	Under	7.07127e-40	1.04906e-35	0.7485	PREDICTED: uncharacterized protein LOC102299182	0	0.815	---NA---	-	-
c13033_g0	2316	3.1437	Over	2.05661e-39	2.03405e-35	#N/A	PREDICTED: agouti-signaling protein-like	1.9e-27	0.891	---NA---	-	-
c28513_g0	2005	-3.14369	Under	4.75459e-38	3.52684e-34	#N/A	PREDICTED: solute carrier family 13 member 5 isoform X2	0	0.936	---NA---	-	-
c5530_g0	596	-3.00825	Under	1.61221e-37	9.5672e-34	#N/A	PREDICTED: osteocalcin	7.9e-62	0.8455	haplochromis burtoni bone gamma-carboxyglutamate protein mrna	5.2e-126	0.888
c36289_g0	1337	-3.54718	Under	4.39691e-35	2.17435e-31	#N/A	PREDICTED: uncharacterized protein LOC102305989	7.3e-106	0.8405	pundamilia nyererei uncharacterized loc102213930 mrna	0	0.95
c8091_g0	523	3.22947	Over	2.3554e-33	9.98385e-30	#N/A	PREDICTED: retinoid-binding protein 7-like	5e-95	0.8855	maylandia zebra retinoid-binding protein 7-like mrna	8.8e-115	0.99
c12010_g0	1927	4.4942	Over	4.70895e-33	1.74649e-29	#N/A	PREDICTED: sodium/potassium/calcium exchanger 3-like	0	0.911	---NA---	-	-
c2301_g0	1700	-2.6917	Under	3.73909e-31	1.23269e-27	#N/A	PREDICTED: leucine-rich repeat extensin-like protein 3	0	0.8105	---NA---	-	-
c10574_g0	961	-2.74116	Under	8.88541e-31	2.56621e-27	#N/A	PREDICTED: cocaine- and amphetamine-regulated transcript protein-like	1.9e-56	0.9585	---NA---	-	-
c22787_g0	1061	3.5119	Over	9.51379e-31	2.56621e-27	0.0661	PREDICTED: heart- and neural crest derivatives-expressed protein 2	1.7e-96	0.823	---NA---	-	-
c17910_g0	3901	2.4841	Over	1.79594e-27	4.44061e-24	#N/A	PREDICTED: A-kinase anchor protein 12-like	0	0.6535	---NA---	-	-
c1362_g0	1716	-4.19895	Under	2.52426e-26	5.76133e-23	#N/A	-	-	-	---NA---	-	-
c1826_g0	441	2.55972	Over	4.84345e-26	1.0265e-22	0.1745	PREDICTED: keratin, type II cytoskeletal 8-like	1.2e-31	0.8378	haplochromis burtoni type ii cytoskeletal 8-like mrna	1.3e-99	0.97
c20229_g0	800	2.62665	Over	6.81404e-26	1.34786e-22	#N/A	-	-	-	haplochromis burtoni uncharacterized loc106633170 transcript variant ncrna	7.8e-98	0.972
c116662_g0	262	-2.67964	Under	6.35419e-25	1.17835e-21	#N/A	-	-	-	---NA---	-	-
c1238_g0	1937	2.2714	Over	2.95895e-24	5.16442e-21	0.1745	PREDICTED: keratin, type II cytoskeletal 8-like	0	0.937	---NA---	-	-
c42378_g0	1250	3.1444	Over	8.20251e-24	1.35209e-20	#N/A	PREDICTED: neuropeptide Y receptor type 1	0	0.906	---NA---	-	-
c23328_g0	2558	2.75147	Over	9.71094e-24	1.51649e-20	#N/A	-	-	-	---NA---	-	-
c28860_g0	3976	2.3922	Over	1.4219e-23	2.10946e-20	#N/A	PREDICTED: A-kinase anchor protein 12-like	0	0.705	---NA---	-	-
c29518_g0	529	-2.57427	Under	1.76397e-23	2.49232e-20	#N/A	-	-	-	haplochromis burtoni solute carrier family 13 (sodium-dependent citrate transporter) member 5 transcript variant mrna	2.3e-110	1
c2897_g0	4434	2.61868	Over	4.40109e-23	5.93568e-20	1.2524	PREDICTED: tenascin-like	0	0.866	---NA---	-	-
c1748_g0	1328	-2.19174	Under	1.5544e-21	2.00524e-18	#N/A	PREDICTED: putative defense protein Hdd11	1.1e-130	0.822	---NA---	-	-
c17294_g0	489	-2.82354	Under	8.64247e-21	1.06846e-17	#N/A	-	-	-	oreochromis niloticus uncharacterized loc106098888 transcript variant ncrna	8.6e-108	0.976
c34649_g0	556	3.24278	Over	1.2643e-20	1.50052e-17	#N/A	-	-	-	---NA---	-	-
c40783_g0	455	4.58128	Over	9.02135e-20	1.02951e-16	#N/A	-	-	-	maylandia zebra heart and neural crest derivatives expressed 2 mrna	1.8e-87	0.9467
c12210_g0	2025	-2.62887	Under	2.29815e-19	2.5255e-16	#N/A	PREDICTED: cartilage oligomeric matrix protein isoform X1	0	0.923	---NA---	-	-
c16344_g0	2170	-3.65287	Under	6.67508e-19	7.07344e-16	#N/A	PREDICTED: uncharacterized protein LOC102293889	0	0.599	---NA---	-	-
c27716_g0	2335	2.71014	Over	7.08587e-19	7.24983e-16	0.1047	PREDICTED: double C2-like domain-containing protein alpha isoform X1	0	0.936	---NA---	-	-
c4773_g0	2061	-2.51712	Under	1.46499e-18	1.44893e-15	0.3046	PREDICTED: homeobox protein Meis1	0	0.9325	---NA---	-	-
c9416_g0	420	-2.41147	Under	4.71285e-18	4.51081e-15	#N/A	-	-	-	---NA---	-	-
c21086_g0	477	-2.05821	Under	7.81537e-18	7.17994e-15	#N/A	PREDICTED: probable uridine nucleosidase 2, partial	7.8e-96	0.9295	haplochromis burtoni inosine-uridine preferring nucleoside hydrolase-like mrna	2.5e-105	0.986
c14170_g0	2815	1.90718	Over	7.98551e-18	7.17994e-15	#N/A	PREDICTED: growth/differentiation factor 10	0	0.862	---NA---	-	-
c11045_g0	2408	-2.2978	Under	8.61465e-18	7.5178e-15	#N/A	PREDICTED: forkhead box protein D2-like	0	0.9455	---NA---	-	-
c114390_g0	255	-3.06237	Under	1.30215e-17	1.10389e-14	#N/A	-	-	-	---NA---	-	-
c15003_g0	761	-4.03153	Under	1.42983e-17	1.17846e-14	#N/A	PREDICTED: uncharacterized protein LOC106533867 isoform X2	3.2e-23	0.5579	austrofundulus limnaeus uncharacterized loc106533867 transcript variant mrna	6.9e-13	0.688
c23699_g0	4088	2.0561	Over	2.1279e-17	1.7064e-14	#N/A	-	-	-	---NA---	-	-
c29726_g0	468	-1.99196	Under	2.93558e-17	2.29214e-14	#N/A	PREDICTED: inosine-uridine preferring nucleoside hydrolase-like	7.3e-90	0.866	haplochromis burtoni inosine-uridine preferring nucleoside hydrolase-like mrna	1.3e-101	0.916
c115291_g0	210	-3.16103	Under	6.91636e-17	5.26193e-14	#N/A	PREDICTED: uncharacterized protein LOC102077045	5.7e-40	0.787	maylandia zebra uncharacterized loc101465183 mrna	1.4e-40	0.92
c73607_g0	206	-2.39393	Under	1.37033e-16	1.01647e-13	#N/A	PREDICTED: inhibin alpha chain isoform X1	6.6e-40	0.774	haplochromis burtoni alpha transcript variant mrna	7.8e-41	0.988
c76161_g0	211	-3.36841	Under	3.40276e-16	2.46252e-13	#N/A	PREDICTED: uncharacterized protein LOC101465183	2.9e-40	0.7965	maylandia zebra uncharacterized loc101465183 mrna	2.7e-44	0.97
c18102_g0	1736	2.62934	Over	4.79239e-16	3.38559e-13	#N/A	PREDICTED: anoctamin-3 isoform X3	0	0.9895	---NA---	-	-
c104_g0	1421	1.75806	Over	6.94771e-16	4.79408e-13	0.0881	PREDICTED: retinol-binding protein 4-A-like	8.4e-152	0.9125	---NA---	-	-
c21426_g0	790	2.02091	Over	9.70163e-16	6.54221e-13	#N/A	PREDICTED: homeobox protein Hox-C12	7.7e-172	0.9415	---NA---	-	-
c7733_g0	1279	1.73011	Over	3.83452e-15	2.52831e-12	#N/A	PREDICTED: cytokine-like protein 1	7.5e-84	0.919	---NA---	-	-
c70_g0	758	-1.74761	Under	3.96279e-15	2.55608e-12	#N/A	PREDICTED: hemoglobin subunit beta-A-like	2.6e-137	0.93	oreochromis niloticus hemoglobin subunit beta-a-like mrna	6.7e-145	0.964
c4244_g0	2766	-1.7751	Under	7.41961e-15	4.68398e-12	#N/A	PREDICTED: matrilin-4 isoform X1	0	0.9135	---NA---	-	-
c2186_g1	3913	-1.66043	Under	2.14302e-14	1.30163e-11	#N/A	PREDICTED: thrombospondin-4-B-like	0	0.964	---NA---	-	-
c15516_g0	1546	1.76402	Over	2.14957e-14	1.30163e-11	#N/A	-	-	-	---NA---	-	-
c20142_g0	4192	-2.3836	Under	2.82552e-14	1.67672e-11	0.155	PREDICTED: xylosyltransferase 1-like	0	0.8795	---NA---	-	-
c24816_g0	1404	1.80382	Over	3.04693e-14	1.77266e-11	#N/A	-	-	-	---NA---	-	-
c20376_g0	1659	-1.85509	Under	5.90138e-14	3.3673e-11	#N/A	PREDICTED: collagenase 3	0	0.9295	---NA---	-	-
c6979_g0	2919	1.70609	Over	9.169e-14	5.13308e-11	#N/A	PREDICTED: secreted frizzled-related protein 5	0	0.9485	---NA---	-	-
c4443_g1	2464	1.66118	Over	1.05607e-13	5.80273e-11	#N/A	PREDICTED: calphotin-like	0	0.7395	---NA---	-	-
c6219_g0	3516	-1.61466	Under	1.16291e-13	6.27356e-11	#N/A	PREDICTED: collagen alpha-1(IX) chain-like isoform X3	0	0.9545	---NA---	-	-
c7321_g0	2493	-1.66785	Under	1.24508e-13	6.5969e-11	#N/A	PREDICTED: caytaxin-like	0	0.9385	---NA---	-	-
c14480_g0	784	2.08781	Over	1.27752e-13	6.65003e-11	#N/A	PREDICTED: guanine nucleotide-binding protein G(I)/G(S)/G(O) subunit gamma-4	1.9e-49	0.97	homo sapiens guanine nucleotide binding protein (g protein) gamma 4 transcript variant mrna	2.3e-39	0.94
c9252_g0	2154	-1.76531	Under	1.36164e-13	6.96575e-11	#N/A	PREDICTED: liver-expressed antimicrobial peptide 2	2.3e-65	0.796	---NA---	-	-
c352_g0	298	1.56942	Over	5.04708e-13	2.53817e-10	#N/A	PREDICTED: mucin-2-like	7.8e-21	0.6955	austrofundulus limnaeus mucin-2-like mrna	9.2e-25	0.682
c2939_g0	3307	1.5434	Over	5.66314e-13	2.80052e-10	0	PREDICTED: four and a half LIM domains protein 2	0	0.9875	---NA---	-	-
c656_g0	461	-1.54772	Under	6.43998e-13	3.13247e-10	#N/A	PREDICTED: mannose-specific lectin-like	2.2e-80	0.914	maylandia zebra mannose-specific lectin-like mrna	1.7e-101	0.966
c2411_g0	2041	-1.54545	Under	8.40674e-13	4.02317e-10	0.0893	PREDICTED: phosphoethanolamine/phosphocholine phosphatase isoform X1	0	0.951	---NA---	-	-
c29400_g0	1371	-1.61626	Under	1.16348e-12	5.47964e-10	#N/A	PREDICTED: plasminogen activator inhibitor 1	0	0.9105	---NA---	-	-
c418_g2	2006	1.84593	Over	1.48718e-12	6.8947e-10	0.1213	PREDICTED: betaine--homocysteine S-methyltransferase 1-like	0	0.957	---NA---	-	-
c7372_g0	1100	-1.62716	Under	1.9029e-12	8.68631e-10	#N/A	PREDICTED: probable serine/threonine-protein kinase DDB_G0286627-like	1.7e-56	0.955	---NA---	-	-
c25623_g0	1025	-1.77267	Under	2.12612e-12	9.55818e-10	0.132	PREDICTED: triosephosphate isomerase B-like	4.7e-180	0.8695	---NA---	-	-
c57725_g0	367	-2.5447	Under	2.63246e-12	1.16578e-09	#N/A	PREDICTED: matrix metalloproteinase-20-like	3.6e-83	0.946	haplochromis burtoni matrix metalloproteinase-20-like transcript variant mrna	2.2e-81	0.996
c11001_g0	1097	-2.28178	Under	2.80177e-12	1.20603e-09	#N/A	PREDICTED: uncharacterized protein LOC102310590	0	0.7115	---NA---	-	-
c6479_g0	1708	1.50584	Over	2.80463e-12	1.20603e-09	#N/A	PREDICTED: cat eye syndrome critical region protein 5-like	0	0.8775	---NA---	-	-
c28_g0	608	-1.54185	Under	3.43625e-12	1.45653e-09	#N/A	PREDICTED: hemoglobin subunit alpha-A-like	1.7e-99	0.908	haplochromis burtoni hemoglobin subunit alpha-a-like mrna	1.3e-120	0.942
c2115_g0	2575	1.52743	Over	6.93577e-12	2.89847e-09	0.1804	PREDICTED: fasciculation and elongation protein zeta-1	0	0.9305	---NA---	-	-
c17757_g0	993	2.23249	Over	7.14919e-12	2.94616e-09	#N/A	PREDICTED: homeobox protein goosecoid	3.8e-143	0.9035	---NA---	-	-
c12727_g0	4083	-1.47094	Under	8.13912e-12	3.30816e-09	#N/A	PREDICTED: lysyl oxidase homolog 4-like	0	0.905	---NA---	-	-
c5209_g0	1470	-1.49191	Under	9.78029e-12	3.9215e-09	0.2014	PREDICTED: CD81 antigen-like	1.2e-154	0.947	---NA---	-	-
c7947_g0	2487	1.49001	Over	1.0416e-11	4.1207e-09	#N/A	PREDICTED: vitronectin	0	0.8185	---NA---	-	-
c12961_g0	841	1.6165	Over	1.48783e-11	5.80861e-09	#N/A	PREDICTED: sperm acrosome membrane-associated protein 4-like	9.7e-72	0.862	---NA---	-	-
c18913_g0	1587	-1.58685	Under	2.04857e-11	7.89391e-09	#N/A	PREDICTED: homeobox protein HMX2-like	1.4e-158	0.845	-	-	-
c23084_g0	2265	-1.84412	Under	2.19821e-11	8.2041e-09	0.0788	PREDICTED: alpha-2Db adrenergic receptor-like	0	0.938	---NA---	-	-
c14750_g0	2179	-1.50465	Under	2.21202e-11	8.2041e-09	#N/A	PREDICTED: protein-lysine 6-oxidase	0	0.8705	---NA---	-	-
c17864_g0	2166	1.45842	Over	2.16418e-11	8.2041e-09	#N/A	PREDICTED: LOW QUALITY PROTEIN: insulin-like growth factor I-like	2e-94	0.955	---NA---	-	-
c12443_g0	719	1.62507	Over	2.3652e-11	8.66392e-09	#N/A	-	-	-	oreochromis niloticus uncharacterized loc102083104 ncrna	6.7e-115	0.93
c36206_g0	3801	1.48418	Over	3.62506e-11	1.3117e-08	#N/A	PREDICTED: immunoglobulin superfamily member 10-like	0	0.782	---NA---	-	-
c41310_g0	515	1.58119	Over	3.66937e-11	1.31173e-08	#N/A	-	-	-	---NA---	-	-
c547_g0	553	-1.42682	Under	4.48455e-11	1.58406e-08	#N/A	PREDICTED: protein S100-A13-like	7.8e-76	0.913	haplochromis burtoni protein s100-a13-like mrna	7.4e-120	0.98
c1283_g0	4358	1.48303	Over	4.64647e-11	1.60309e-08	#N/A	PREDICTED: protein S100-B-like	1.9e-66	0.94	---NA---	-	-
c17845_g0	5716	1.80962	Over	4.61442e-11	1.60309e-08	#N/A	PREDICTED: seizure 6-like protein isoform X1	0	0.9825	---NA---	-	-
c35384_g0	1345	-2.11758	Under	6.87226e-11	2.34376e-08	#N/A	PREDICTED: shootin-1	0	0.8585	---NA---	-	-
c14061_g0	2999	1.49558	Over	9.58739e-11	3.23258e-08	#N/A	PREDICTED: neuroblast differentiation-associated protein AHNAK-like isoform X1	0	0.664	---NA---	-	-
c23490_g0	659	1.52997	Over	1.01365e-10	3.37933e-08	#N/A	-	-	-	oreochromis niloticus uncharacterized loc102083104 ncrna	2.3e-109	0.772
c82421_g0	283	-1.47143	Under	1.03733e-10	3.41985e-08	#N/A	PREDICTED: hemoglobin subunit alpha-A-like	3.1e-45	0.9185	haplochromis burtoni hemoglobin subunit alpha-a-like mrna	1.1e-52	0.94
c11519_g0	3087	1.78034	Over	1.11872e-10	3.64765e-08	#N/A	PREDICTED: melanotransferrin	0	0.858	---NA---	-	-
c97028_g0	545	1.61095	Over	2.41781e-10	7.7977e-08	#N/A	-	-	-	sparus aurata four and a half lim domains protein 2 promoter region and partial cds	1.6e-21	0.724
c21845_g0	1547	1.52894	Over	2.64188e-10	8.42872e-08	1.1477	PREDICTED: mucin-5AC-like, partial	0	0.8055	---NA---	-	-
c4834_g0	2076	-1.3332	Under	3.23148e-10	1.02001e-07	0.7808	PREDICTED: C-type lectin domain family 9 member A-like	1.1e-163	0.802	---NA---	-	-
c14672_g0	4792	-1.753	Under	3.549e-10	1.10845e-07	#N/A	PREDICTED: metal transporter CNNM1	0	0.9435	---NA---	-	-
c2756_g0	3081	-1.35851	Under	3.61667e-10	1.11782e-07	#N/A	PREDICTED: ectonucleoside triphosphate diphosphohydrolase 5	0	0.9065	---NA---	-	-
c1728_g0	506	-1.90608	Under	4.19314e-10	1.28263e-07	#N/A	PREDICTED: lymphocyte antigen 6G-like	1.3e-23	0.733	oreochromis niloticus lymphocyte antigen 6g-like mrna	6.5e-56	0.826
c30047_g0	2671	-1.34576	Under	4.81819e-10	1.45878e-07	#N/A	PREDICTED: transient receptor potential cation channel subfamily V member 5-like	0	0.8985	---NA---	-	-
c13110_g1	5759	1.71343	Over	5.14002e-10	1.5405e-07	#N/A	PREDICTED: metabotropic glutamate receptor 7-like	0	0.901	---NA---	-	-
c18766_g0	410	-1.5346	Under	5.33438e-10	1.58277e-07	#N/A	PREDICTED: uncharacterized protein LOC100699978 isoform X1	2.3e-63	0.7415	siniperca chuatsi cc chemokine 3 complete cds	2.9e-22	0.704
c9555_g0	1283	-1.42718	Under	6.42716e-10	1.87596e-07	#N/A	PREDICTED: radical S-adenosyl methionine domain-containing protein 2	0	0.9045	haplochromis burtoni radical s-adenosyl methionine domain containing 2 mrna	0	0.932
c38491_g0	705	1.99781	Over	6.44899e-10	1.87596e-07	#N/A	unnamed protein product	1.5e-07	0.581	---NA---	-	-
c35521_g0	1750	1.44019	Over	6.94584e-10	2.00087e-07	#N/A	PREDICTED: GREB1-like protein isoform X4	0	0.989	---NA---	-	-
c94027_g0	224	-1.3831	Under	7.14212e-10	2.03763e-07	#N/A	plasminogen, partial	2.9e-17	0.85	pelmatolapia mariae isolate ces-277 18s ribosomal rna partial sequence	2.9e-38	0.98
c23256_g0	1722	1.31965	Over	7.21923e-10	2.04002e-07	0.2957	PREDICTED: gamma-interferon-inducible lysosomal thiol reductase-like	0	0.897	---NA---	-	-
c72520_g0	513	-1.37522	Under	7.52013e-10	2.105e-07	#N/A	hypothetical protein T02_16311	1.5e-11	0.94	acanthogobius flavimanus gene for 18s partial sequence	6.3e-19	0.886
c8149_g0	8567	1.64767	Over	7.60912e-10	2.11e-07	#N/A	PREDICTED: UPF0606 protein KIAA1549L-like isoform X1	0	0.9775	-	-	-
c9174_g0	2881	2.26414	Over	9.05997e-10	2.48906e-07	#N/A	PREDICTED: dnaJ homolog subfamily B member 5-like	0	0.903	---NA---	-	-
c19154_g0	3829	1.34396	Over	9.20378e-10	2.50537e-07	#N/A	PREDICTED: thyrotropin-releasing hormone-degrading ectoenzyme	0	0.943	---NA---	-	-
c13061_g0	1628	1.51769	Over	9.44694e-10	2.54818e-07	#N/A	-	-	-	---NA---	-	-
c12041_g0	678	-2.05616	Under	1.0378e-09	2.7741e-07	#N/A	PREDICTED: forkhead box protein D1-like	7e-83	0.8395	---NA---	-	-
c40034_g0	1275	1.41813	Over	1.17063e-09	3.07378e-07	#N/A	-	-	-	---NA---	-	-
c46346_g0	425	1.60883	Over	1.16099e-09	3.07378e-07	#N/A	-	-	-	astatotilapia burtoni clone bac 103k21 hoxca gene complete sequence	3.5e-72	0.928
c11821_g1	4799	1.32338	Over	1.25928e-09	3.27756e-07	#N/A	PREDICTED: semaphorin-3B	0	0.967	---NA---	-	-
c18451_g0	4504	1.34163	Over	1.29546e-09	3.34239e-07	#N/A	PREDICTED: CUB and sushi domain-containing protein 3-like	0	0.959	---NA---	-	-
c27254_g0	1694	1.31657	Over	1.55733e-09	3.9834e-07	#N/A	-	-	-	---NA---	-	-
c24923_g0	1377	-2.1198	Under	1.58639e-09	4.02306e-07	#N/A	PREDICTED: extracellular matrix protein 2-like	0	0.8215	---NA---	-	-
c44292_g0	1112	1.53283	Over	1.90453e-09	4.78892e-07	#N/A	-	-	-	---NA---	-	-
c1564_g1	5432	1.28019	Over	1.93042e-09	4.81324e-07	0.3056	PREDICTED: alpha-2-macroglobulin-like	0	0.8415	---NA---	-	-
c22899_g0	1776	-1.6738	Under	1.94873e-09	4.8184e-07	#N/A	PREDICTED: uncharacterized protein LOC102292881	4.3e-103	0.7425	---NA---	-	-
c20490_g1	2400	1.89377	Over	2.18371e-09	5.35478e-07	#N/A	PREDICTED: ryanodine receptor 2 isoform X5	0	0.95	---NA---	-	-
c17078_g0	3880	1.32408	Over	2.40556e-09	5.85043e-07	#N/A	PREDICTED: small G protein signaling modulator 1 isoform X1	0	0.8895	---NA---	-	-
c8255_g0	5844	1.44516	Over	2.46276e-09	5.94085e-07	#N/A	PREDICTED: protein kinase C-binding protein NELL1	0	0.9635	---NA---	-	-
c3002_g0	967	-1.26184	Under	3.22908e-09	7.72662e-07	#N/A	PREDICTED: unique cartilage matrix-associated protein	7.8e-41	0.866	neolamprologus brichardi unique cartilage matrix-associated mrna	2.6e-73	0.7233
c13224_g0	1093	-1.28566	Under	3.36125e-09	7.85289e-07	#N/A	PREDICTED: uncharacterized protein LOC104959403	4.3e-69	0.7695	---NA---	-	-
c2334_g0	2485	1.28614	Over	3.3087e-09	7.85289e-07	#N/A	PREDICTED: periostin	0	0.8965	---NA---	-	-
c2679_g0	746	1.29584	Over	3.33534e-09	7.85289e-07	#N/A	PREDICTED: uncharacterized protein LOC103360850 isoform X2	6.1e-05	0.61	stegastes partitus uncharacterized loc103360850 transcript variant mrna	5.2e-103	0.7867
c23511_g0	1943	1.31742	Over	3.60397e-09	8.35417e-07	#N/A	PREDICTED: homeobox protein Hox-B1 isoform X1	2.3e-130	0.905	---NA---	-	-
c23678_g0	255	-1.7635	Under	4.04598e-09	9.30608e-07	#N/A	PREDICTED: CD59 glycoprotein-like	4.8e-38	0.7633	tetraodon nigroviridis full-length cdna	2.5e-38	0.828
c11261_g0	5995	-1.27695	Under	4.11685e-09	9.39623e-07	#N/A	PREDICTED: hemicentin-2	0	0.943	---NA---	-	-
c48846_g0	549	1.87047	Over	4.632e-09	1.04913e-06	#N/A	PREDICTED: complement C4-like	2.9e-125	0.834	haplochromis burtoni complement c4-like mrna	1.8e-122	0.986
c10259_g0	5356	1.32304	Over	4.93303e-09	1.10885e-06	#N/A	PREDICTED: contactin-4-like	0	0.961	---NA---	-	-
c16054_g0	2594	-1.48253	Under	5.05727e-09	1.12823e-06	#N/A	PREDICTED: R-spondin-2	1.8e-176	0.949	---NA---	-	-
c18761_g0	598	-1.54366	Under	5.44206e-09	1.20501e-06	#N/A	homeobox protein DLX-1	6e-48	0.9505	oreochromis niloticus distal-less homeobox 1 transcript variant mrna	1.5e-114	0.988
c4861_g0	874	-1.26837	Under	5.74884e-09	1.26351e-06	#N/A	PREDICTED: C-C motif chemokine 20-like	2.4e-57	0.7895	haplochromis burtoni c-c motif chemokine 20-like mrna	0	0.98
c5704_g0	1095	-1.94439	Under	6.14108e-09	1.33979e-06	0.0641	PREDICTED: phosducin-like	2.5e-156	0.9315	---NA---	-	-
c26621_g0	521	-1.60629	Under	7.18649e-09	1.55643e-06	#N/A	-	-	-	---NA---	-	-
c4280_g0	246	1.33803	Over	7.46542e-09	1.60512e-06	#N/A	-	-	-	pundamilia nyererei cell wall protein iff6-like transcript variant mrna	6.8e-32	0.96
c30427_g0	1134	-1.61123	Under	7.69854e-09	1.64056e-06	#N/A	PREDICTED: sphingosine 1-phosphate receptor 4	4.6e-155	0.93	---NA---	-	-
c7513_g0	5147	1.3613	Over	7.74085e-09	1.64056e-06	#N/A	PREDICTED: microtubule-associated tumor suppressor candidate 2-like isoform X1	0	0.8565	---NA---	-	-
c50064_g0	334	1.29081	Over	7.92849e-09	1.66841e-06	#N/A	-	-	-	haplochromis burtoni fibromodulin-like transcript variant mrna	3.4e-65	0.9733
c22276_g0	620	1.24122	Over	8.00144e-09	1.67191e-06	#N/A	PREDICTED: beta,beta-carotene 9',10'-oxygenase-like, partial	3.6e-107	0.8885	oreochromis niloticus -carotene 9 -oxygenase-like transcript variant mrna	6.4e-120	0.97
c15488_g0	2111	-1.97571	Under	8.44575e-09	1.7524e-06	#N/A	PREDICTED: ly6/PLAUR domain-containing protein 1-like isoform X1	1.3e-96	0.8445	---NA---	-	-
c24949_g0	1011	-1.26714	Under	9.10834e-09	1.87676e-06	0.7129	PREDICTED: collagenase 3-like	0	0.8545	---NA---	-	-
c1752_g0	5426	-1.24874	Under	9.31899e-09	1.90692e-06	0.0858	PREDICTED: tenascin-like isoform X2	0	0.977	---NA---	-	-
c94456_g0	372	1.48832	Over	1.02367e-08	2.08036e-06	#N/A	PREDICTED: regulator of G-protein signaling 12 isoform X1	2.7e-08	0.89	-	-	-
c10637_g0	6176	-1.40636	Under	1.08586e-08	2.19174e-06	#N/A	PREDICTED: metastasis suppressor protein 1 isoform X3	0	0.889	---NA---	-	-
c46709_g0	692	1.66539	Over	1.44751e-08	2.90196e-06	#N/A	-	-	-	haplochromis burtoni ras-related protein rab-38-like mrna	1.8e-154	0.975
c31584_g0	785	-1.99056	Under	1.50714e-08	2.97948e-06	#N/A	PREDICTED: zinc-activated ligand-gated ion channel-like	0	0.774	haplochromis burtoni zinc-activated ligand-gated ion channel-like mrna	1.8e-180	0.888
c1286_g0	2233	-1.53007	Under	1.5163e-08	2.97948e-06	#N/A	PREDICTED: neuroplastin-like	6.1e-180	0.869	---NA---	-	-
c8362_g0	2526	-1.38224	Under	1.51578e-08	2.97948e-06	#N/A	-	-	-	---NA---	-	-
c6626_g0	824	1.30198	Over	1.57322e-08	3.07098e-06	#N/A	PREDICTED: uncharacterized protein LOC102300063, partial	2.5e-172	0.705	pundamilia nyererei cell wall protein iff6-like transcript variant mrna	0	0.966
c25398_g0	830	1.23724	Over	1.96745e-08	3.81544e-06	#N/A	-	-	-	oreochromis niloticus uncharacterized loc102083104 ncrna	6.4e-151	0.745
c23000_g0	1663	1.77894	Over	2.18556e-08	4.2109e-06	#N/A	-	-	-	---NA---	-	-
c7095_g0	1835	-1.27149	Under	2.45364e-08	4.6969e-06	#N/A	PREDICTED: obg-like ATPase 1 isoform X1	0	0.9655	---NA---	-	-
c31934_g0	784	1.5815	Over	2.60966e-08	4.96353e-06	#N/A	-	-	-	pundamilia nyererei uncharacterized loc102215142 ncrna	1.2e-88	0.96
c9050_g0	2923	1.20343	Over	2.75657e-08	5.20956e-06	#N/A	PREDICTED: complement component C7-like	0	0.846	---NA---	-	-
c21569_g0	4071	-1.23121	Under	2.8093e-08	5.27561e-06	0.6759	PREDICTED: multiple epidermal growth factor-like domains protein 6 isoform X1	0	0.9425	---NA---	-	-
c3973_g0	2412	1.23482	Over	2.92097e-08	5.45082e-06	#N/A	PREDICTED: phosphatase and actin regulator 3-like isoform X1	0	0.962	---NA---	-	-
c389_g0	877	-1.38737	Under	3.0176e-08	5.58902e-06	0.4051	PREDICTED: protamine-like protein	3.5e-41	0.877	dicentrarchus labrax h1 histone partial cds	8.1e-29	0.854
c4465_g0	217	-1.30674	Under	3.0327e-08	5.58902e-06	#N/A	expressed protein	2e-12	0.67	cichlidogyrus acerbus genomic dna containing 18s rrna isolate pc75	1.3e-41	1
c47424_g0	408	-1.36074	Under	3.65098e-08	6.68692e-06	#N/A	-	-	-	haplochromis burtoni fos-like antigen 1 transcript variant mrna	6.9e-81	0.984
c11170_g0	3310	1.28379	Over	4.12692e-08	7.51227e-06	#N/A	PREDICTED: LIM/homeobox protein LMX-1.2 isoform X1	0	0.976	---NA---	-	-
c3036_g0	786	-1.6146	Under	4.19586e-08	7.59118e-06	#N/A	-	-	-	haplochromis burtoni kininogen-1-like mrna	3.1e-135	0.9767
c9053_g0	1456	-1.81612	Under	4.4388e-08	7.8951e-06	#N/A	hypothetical protein EH28_16094	1.8e-39	0.758	---NA---	-	-
c1077_g0	1305	-1.20864	Under	4.44367e-08	7.8951e-06	#N/A	PREDICTED: nischarin-like	7.3e-33	0.8282	haplochromis burtoni gpi-anchored protein 58 mrna	0	0.874
c49258_g0	450	1.69721	Over	4.42239e-08	7.8951e-06	#N/A	PREDICTED: immunoglobulin superfamily member 10	4.5e-74	0.8965	haliaeetus leucocephalus immunoglobulin member 10 mrna	7.4e-40	0.842
c16708_g0	1346	1.19819	Over	4.47322e-08	7.90029e-06	#N/A	-	-	-	---NA---	-	-
c5214_g0	4305	1.34901	Over	4.60524e-08	8.08534e-06	#N/A	PREDICTED: disabled homolog 1 isoform X1	0	0.958	---NA---	-	-
c49489_g0	295	1.91547	Over	4.78774e-08	8.35629e-06	#N/A	PREDICTED: complement C4-like	1.5e-25	0.806	haplochromis burtoni complement c4-like mrna	1.4e-58	0.936
c5104_g1	5715	-1.17491	Under	4.93059e-08	8.5553e-06	0.1759	PREDICTED: palladin isoform X2	0	0.9775	---NA---	-	-
c26798_g0	1243	-1.36535	Under	5.09771e-08	8.79385e-06	0.2166	PREDICTED: receptor-transporting protein 2-like	7e-112	0.831	---NA---	-	-
c77471_g0	417	1.61234	Over	5.46242e-08	9.36853e-06	#N/A	PREDICTED: mucin-5AC-like, partial	1.8e-85	0.766	maylandia zebra mucin-5ac-like mrna	4.4e-87	0.918
c24366_g0	1774	1.30764	Over	6.21256e-08	1.05938e-05	1.1478	PREDICTED: mucin-5AC-like, partial	0	0.7925	-	-	-
c19727_g0	1057	-1.24886	Under	6.28966e-08	1.0664e-05	#N/A	-	-	-	---NA---	-	-
c29899_g0	2667	1.18571	Over	6.7699e-08	1.1413e-05	#N/A	PREDICTED: proteoglycan 4-like isoform X1	0	0.7685	---NA---	-	-
c27652_g0	219	2.07643	Over	7.09136e-08	1.18874e-05	#N/A	PREDICTED: complement C4-like	2.5e-39	0.8565	haplochromis burtoni complement c4-like mrna	3.4e-40	0.992
c32622_g0	225	-1.65841	Under	7.91848e-08	1.31994e-05	#N/A	-	-	-	---NA---	-	-
c1817_g0	931	-1.23699	Under	9.58358e-08	1.58857e-05	#N/A	PREDICTED: C-C motif chemokine 19-like	7e-71	0.7485	---NA---	-	-
c27876_g0	634	-1.54645	Under	9.7999e-08	1.6154e-05	#N/A	-	-	-	oreochromis niloticus phospholipase a2 inhibitor and ly6 plaur domain-containing mrna	1.3e-19	0.95
c11706_g0	1542	-1.17585	Under	1.0284e-07	1.68583e-05	#N/A	PREDICTED: keratin, type I cytoskeletal 19-like	0	0.791	---NA---	-	-
c15323_g0	1925	-1.14248	Under	1.10076e-07	1.79454e-05	#N/A	PREDICTED: melanoregulin-like	9e-141	0.915	---NA---	-	-
c15546_g0	1416	-1.23293	Under	1.13342e-07	1.8277e-05	#N/A	PREDICTED: dentin sialophosphoprotein-like	4.3e-70	0.8575	haplochromis burtoni dentin sialophospho mrna	0	0.976
c15115_g0	2848	-1.19726	Under	1.13284e-07	1.8277e-05	#N/A	PREDICTED: tyrosinase	0	0.93	---NA---	-	-
c12853_g0	5092	1.83184	Over	1.1513e-07	1.84649e-05	#N/A	PREDICTED: nck-associated protein 5 isoform X1	0	0.9505	---NA---	-	-
c20116_g0	4926	-1.13	Under	1.23722e-07	1.97364e-05	0.138	PREDICTED: intermediate filament family orphan 2 isoform X2	0	0.9705	---NA---	-	-
c22063_g0	4821	1.34767	Over	1.2821e-07	2.0343e-05	#N/A	PREDICTED: FERM and PDZ domain-containing protein 3 isoform X2	0	0.9395	---NA---	-	-
c18256_g0	4928	1.53367	Over	1.31461e-07	2.07477e-05	#N/A	PREDICTED: girdin-like isoform X4	0	0.959	---NA---	-	-
c14090_g0	3571	-1.42958	Under	1.36956e-07	2.15006e-05	#N/A	PREDICTED: BMP/retinoic acid-inducible neural-specific protein 3-like	0	0.964	---NA---	-	-
c15862_g0	641	-1.13922	Under	1.41156e-07	2.20433e-05	#N/A	PREDICTED: receptor-transporting protein 4-like	6.3e-116	0.8505	neolamprologus brichardi receptor-transporting protein 4-like mrna	1.7e-111	0.776
c67461_g0	379	1.63694	Over	1.48123e-07	2.30102e-05	#N/A	PREDICTED: immunoglobulin superfamily member 10-like	5.9e-18	0.78	haplochromis burtoni immunoglobulin superfamily member 10-like mrna	5.5e-80	0.95
c43120_g0	443	1.73018	Over	1.56176e-07	2.4135e-05	#N/A	-	-	-	---NA---	-	-
c3216_g0	1564	1.57005	Over	1.58549e-07	2.43747e-05	0.3286	PREDICTED: RPE-retinal G protein-coupled receptor	2.5e-170	0.9405	---NA---	-	-
c45911_g0	1573	-1.68861	Under	1.6086e-07	2.46025e-05	#N/A	PREDICTED: synaptosomal-associated protein 25-like	1.1e-127	0.896	---NA---	-	-
c30925_g0	764	1.28958	Over	1.68358e-07	2.56172e-05	#N/A	-	-	-	haplochromis burtoni growth regulation by estrogen in breast cancer-like transcript variant mrna	4e-153	1
c12711_g0	1943	1.16188	Over	1.71279e-07	2.59286e-05	#N/A	PREDICTED: peptidase inhibitor 15	0	0.925	---NA---	-	-
c6954_g0	1961	-1.33793	Under	1.73778e-07	2.61734e-05	#N/A	PREDICTED: proto-oncogene c-Fos-like	0	0.856	---NA---	-	-
c47394_g0	1461	1.20358	Over	1.79451e-07	2.68914e-05	#N/A	PREDICTED: synaptotagmin-like protein 2 isoform X1	0	0.8725	---NA---	-	-
c36117_g0	682	1.20946	Over	1.80518e-07	2.69153e-05	#N/A	PREDICTED: cAMP-regulated D2 protein-like isoform X1	2.7e-161	0.8915	---NA---	-	-
c21321_g0	1181	1.16534	Over	1.99403e-07	2.95824e-05	#N/A	PREDICTED: uncharacterized protein LOC102298191	0	0.8525	---NA---	-	-
c26110_g0	1341	-1.16738	Under	2.17514e-07	3.20251e-05	0.488	PREDICTED: fos-related antigen 1 isoform X1	6.2e-147	0.906	---NA---	-	-
c22707_g0	1333	1.14225	Over	2.18027e-07	3.20251e-05	#N/A	PREDICTED: solute carrier family 23 member 1-like	8e-137	0.8805	---NA---	-	-
c6909_g0	306	-1.20581	Under	2.19515e-07	3.20848e-05	#N/A	-	-	-	maylandia zebra tartrate-resistant acid phosphatase type 5-like transcript variant mrna	2.9e-58	0.974
c25128_g0	1270	1.13696	Over	2.23032e-07	3.24391e-05	#N/A	PREDICTED: solute carrier family 23 member 1-like	0	0.931	---NA---	-	-
c24732_g0	1703	-1.23703	Under	2.27241e-07	3.28901e-05	#N/A	PREDICTED: inactive heparanase-2	0	0.9675	---NA---	-	-
c15868_g0	3883	1.1273	Over	2.33279e-07	3.36001e-05	#N/A	PREDICTED: isthmin-2	0	0.919	---NA---	-	-
c16466_g0	522	-1.28152	Under	2.43189e-07	3.48582e-05	#N/A	PREDICTED: tubulin alpha-8 chain-like	3.9e-123	0.9785	maylandia zebra tubulin alpha-8 chain-like mrna	5e-120	0.998
c2407_g0	2649	1.10826	Over	2.45645e-07	3.5041e-05	#N/A	PREDICTED: periostin isoform X3	1.3e-18	0.947	---NA---	-	-
c3131_g0	2296	1.21389	Over	2.75457e-07	3.88651e-05	#N/A	PREDICTED: titin-like	0	0.687	---NA---	-	-
c809_g0	2603	1.31742	Over	2.74152e-07	3.88651e-05	0.2825	PREDICTED: neurofilament light polypeptide-like	0	0.92	---NA---	-	-
c35274_g0	1315	1.53738	Over	2.76382e-07	3.88651e-05	#N/A	PREDICTED: GREB1-like protein isoform X3	0	0.9775	---NA---	-	-
c16117_g0	837	-1.30998	Under	2.81758e-07	3.94342e-05	#N/A	-	-	-	---NA---	-	-
c3172_g0	824	-1.09694	Under	3.31108e-07	4.60056e-05	1.8501	PREDICTED: polyubiquitin-like	1.4e-104	0.8705	poecilia mexicana polyubiquitin-like mrna	4.3e-62	0.8
c3344_g0	2699	1.29236	Over	3.31812e-07	4.60056e-05	0.1141	PREDICTED: transketolase	0	0.969	---NA---	-	-
c7129_g1	1875	-1.41722	Under	3.42855e-07	4.73156e-05	#N/A	PREDICTED: crystallin J1C-like	0	0.9345	---NA---	-	-
c32681_g0	1413	1.11426	Over	3.46736e-07	4.76297e-05	#N/A	PREDICTED: immunoglobulin superfamily member 10	0	0.902	---NA---	-	-
c10694_g0	949	-1.10535	Under	3.5126e-07	4.78084e-05	#N/A	PREDICTED: vitamin K epoxide reductase complex subunit 1	1.5e-114	0.9195	---NA---	-	-
c18108_g0	4140	1.202	Over	3.50337e-07	4.78084e-05	#N/A	PREDICTED: zinc finger protein 385B isoform X1	1.6e-135	0.952	---NA---	-	-
c29312_g0	705	-1.18792	Under	3.56485e-07	4.8298e-05	#N/A	PREDICTED: interleukin-1 beta-like	4.8e-166	0.8835	maylandia zebra interleukin-1 beta-like transcript variant mrna	2.2e-152	0.962
c4522_g1	3265	1.2413	Over	3.65774e-07	4.93313e-05	0.0856	PREDICTED: leucine-rich glioma-inactivated protein 1	0	0.946	---NA---	-	-
c6241_g0	9183	-1.20966	Under	3.82145e-07	5.11732e-05	0.1259	PREDICTED: sphingomyelin phosphodiesterase 3	0	0.8915	-	-	-
c6192_g0	6101	-1.11477	Under	3.8288e-07	5.11732e-05	0.0341	PREDICTED: serine/threonine-protein kinase SBK1-like	0	0.9685	---NA---	-	-
c1440_g0	1820	1.08428	Over	3.85982e-07	5.13563e-05	0.2741	PREDICTED: cytochrome P450 2J2-like	2.7e-101	0.9335	---NA---	-	-
c6950_g0	2494	-1.12683	Under	3.99387e-07	5.29027e-05	#N/A	-	-	-	---NA---	-	-
c6329_g0	965	-1.12617	Under	4.12008e-07	5.43319e-05	#N/A	PREDICTED: immunoglobulin lambda-like polypeptide 5-like	2.1e-10	0.888	---NA---	-	-
c46376_g0	766	-1.48579	Under	4.18142e-07	5.48969e-05	#N/A	PREDICTED: hepatitis A virus cellular receptor 2 homolog isoform X2	3.5e-103	0.72	haplochromis burtoni hepatitis a virus cellular receptor 2 homolog transcript variant mrna	1.2e-163	0.98
c84367_g0	502	1.66905	Over	4.33517e-07	5.66647e-05	#N/A	PREDICTED: short transient receptor potential channel 2-like isoform X2	5.2e-112	0.9625	haplochromis burtoni short transient receptor potential channel 2-like transcript variant mrna	6.5e-112	1
c71822_g0	272	-1.57317	Under	4.4325e-07	5.76827e-05	#N/A	PREDICTED: caspase-3-like, partial	5.8e-36	0.897	haplochromis burtoni caspase-7-like transcript variant mrna	9.2e-48	0.994
c29721_g0	625	-1.38323	Under	4.50506e-07	5.8371e-05	#N/A	PREDICTED: alanine and arginine-rich domain-containing protein-like	1.5e-74	0.813	pundamilia nyererei protein fam167a-like mrna	1.3e-136	0.9
c15138_g0	2195	1.31928	Over	4.7664e-07	6.14887e-05	#N/A	PREDICTED: potassium channel subfamily K member 4 isoform X1	0	0.8535	---NA---	-	-
c25961_g0	2059	1.24086	Over	5.08854e-07	6.53602e-05	#N/A	PREDICTED: melanocortin receptor 5-like	0	0.983	---NA---	-	-
c27402_g0	1209	1.31876	Over	5.13843e-07	6.57165e-05	#N/A	-	-	-	---NA---	-	-
c9841_g0	2768	1.16295	Over	5.21963e-07	6.64686e-05	#N/A	transposase	5.4e-08	0.5435	---NA---	-	-
c2735_g0	788	-1.11784	Under	5.30214e-07	6.69446e-05	#N/A	PREDICTED: FXYD domain-containing ion transport regulator 11-like	1.8e-35	0.6585	---NA---	-	-
c96592_g0	297	1.62354	Over	5.28477e-07	6.69446e-05	#N/A	-	-	-	sparus aurata four and a half lim domains protein 2 promoter region and partial cds	1.3e-10	0.47
c44746_g0	605	-1.24027	Under	5.47476e-07	6.79672e-05	0.3086	PREDICTED: coagulation factor VIII-like isoform X2	1.2e-108	0.935	maylandia zebra coagulation factor viii-like transcript variant mrna	6.7e-125	1
c8573_g0	1603	1.40302	Over	5.46641e-07	6.79672e-05	#N/A	-	-	-	---NA---	-	-
c52916_g0	1102	1.42492	Over	5.41298e-07	6.79672e-05	#N/A	PREDICTED: GREB1-like protein isoform X3	0	0.9925	---NA---	-	-
c40753_g0	518	1.42715	Over	5.46398e-07	6.79672e-05	#N/A	PREDICTED: immunoglobulin superfamily member 10-like	1.3e-114	0.885	haplochromis burtoni immunoglobulin superfamily member 10-like mrna	2.1e-121	0.976
c1448_g0	1562	-1.07675	Under	5.54216e-07	6.85172e-05	0.0837	PREDICTED: tartrate-resistant acid phosphatase type 5-like isoform X1	0	0.9595	---NA---	-	-
c33853_g0	876	-1.5626	Under	5.75348e-07	7.08347e-05	#N/A	PREDICTED: enkurin isoform X1	7.8e-180	0.825	---NA---	-	-
c32102_g0	702	1.16335	Over	5.98905e-07	7.34303e-05	#N/A	-	-	-	haplochromis burtoni leukocyte receptor tyrosine kinase mrna	1e-155	0.975
c1008_g0	2142	-1.09221	Under	6.13102e-07	7.48615e-05	#N/A	PREDICTED: complexin-1-like	5.1e-44	0.9485	---NA---	-	-
c19010_g0	573	1.0603	Over	6.24135e-07	7.58963e-05	#N/A	PREDICTED: four and a half LIM domains protein 2-like	3e-123	0.9905	maylandia zebra four and a half lim domains protein 2-like transcript variant mrna	1.3e-137	0.992
c25459_g0	2638	1.06958	Over	6.32439e-07	7.62809e-05	#N/A	PREDICTED: uncharacterized protein LOC102298191	0	0.9005	---NA---	-	-
c29399_g0	1477	1.21456	Over	6.31578e-07	7.62809e-05	#N/A	PREDICTED: beta-1 adrenergic receptor	0	0.949	---NA---	-	-
c49161_g0	201	-1.38459	Under	6.42578e-07	7.719e-05	#N/A	-	-	-	haplochromis burtoni fos-like antigen 1 transcript variant mrna	2.6e-38	0.992
c25417_g0	2719	1.64608	Over	6.52644e-07	7.80831e-05	0.1003	PREDICTED: BTB/POZ domain-containing protein KCTD16-like	0	0.9195	---NA---	-	-
c30197_g0	1353	1.06598	Over	6.7601e-07	8.05538e-05	#N/A	PREDICTED: protein FAM150B-like	1.2e-65	0.6765	---NA---	-	-
c28030_g0	1299	1.07443	Over	6.96389e-07	8.26502e-05	#N/A	PREDICTED: dehydrogenase/reductase SDR family member 12-like	0	0.904	---NA---	-	-
c38729_g0	1525	-1.19491	Under	7.15505e-07	8.42451e-05	#N/A	PREDICTED: coagulation factor VIII-like isoform X2	0	0.863	---NA---	-	-
c5529_g1	3234	1.07499	Over	7.13857e-07	8.42451e-05	0.0324	PREDICTED: T-box transcription factor TBX15	0	0.945	---NA---	-	-
c47233_g0	668	1.34451	Over	7.27559e-07	8.53257e-05	#N/A	-	-	-	pundamilia nyererei ras-related protein rab-38-like mrna	5.2e-128	0.912
c52845_g0	391	1.44883	Over	7.34752e-07	8.583e-05	#N/A	-	-	-	---NA---	-	-
c73713_g0	235	1.26242	Over	7.47054e-07	8.69249e-05	#N/A	PREDICTED: immunoglobulin superfamily member 10, partial	3.5e-45	0.9255	haplochromis burtoni immunoglobulin member 10 partial mrna	1.2e-48	0.988
c17680_g0	774	1.05178	Over	7.59692e-07	8.80501e-05	#N/A	four and a half lim domains 2b, partial	1.2e-74	0.9975	maylandia zebra four and a half lim domains protein 2-like transcript variant mrna	1.2e-175	0.98
c23713_g0	500	1.21157	Over	7.72657e-07	8.92043e-05	#N/A	PREDICTED: uncharacterized protein LOC102212168	8.6e-63	0.893	haplochromis burtoni uncharacterized loc102298191 mrna	5e-105	0.93
c5056_g0	2608	1.06019	Over	7.83849e-07	8.97977e-05	0.4581	PREDICTED: transmembrane glycoprotein NMB isoform X1	0	0.9015	---NA---	-	-
c65099_g0	525	1.25956	Over	7.83558e-07	8.97977e-05	#N/A	-	-	-	---NA---	-	-
c52654_g0	483	-1.35347	Under	8.01914e-07	9.15138e-05	#N/A	PREDICTED: coagulation factor VIII-like isoform X2	2.3e-105	0.933	maylandia zebra coagulation factor viii-like transcript variant mrna	1.6e-107	0.992
c48615_g0	271	-1.15183	Under	8.10603e-07	9.2151e-05	#N/A	hypothetical protein OXYTRI_13058	1.6e-30	0.857	28s ribosomal rna gene for 28s rrna	3e-54	0.97
c26298_g0	263	1.13983	Over	8.16913e-07	9.25138e-05	#N/A	-	-	-	---NA---	-	-
c21325_g0	1185	1.04794	Over	9.02668e-07	0.000101837	#N/A	PREDICTED: beta,beta-carotene 9',10'-oxygenase-like	1.2e-131	0.92	---NA---	-	-
c16919_g1	2583	1.16606	Over	9.52752e-07	0.00010708	#N/A	PREDICTED: homeobox protein Nkx-6.2	3.4e-178	0.961	---NA---	-	-
c94975_g0	251	1.33963	Over	9.57144e-07	0.000107168	#N/A	PREDICTED: titin-like	3.2e-52	0.9495	maylandia zebra titin-like mrna	7.6e-53	0.996
c19553_g0	882	-1.72593	Under	9.71636e-07	0.000108136	#N/A	PREDICTED: sodium/calcium exchanger 1-like	7.7e-126	0.9645	danio rerio solute carrier family 8 (sodium calcium exchanger) member 4a transcript variant mrna	3.4e-102	0.95
c28600_g0	1184	1.14553	Over	9.7308e-07	0.000108136	#N/A	PREDICTED: paired box protein Pax-7-like isoform X2	0	0.9455	---NA---	-	-
c10733_g0	4652	-1.08746	Under	9.79851e-07	0.000108482	#N/A	PREDICTED: ectonucleotide pyrophosphatase/phosphodiesterase family member 2	0	0.938	---NA---	-	-
c17389_g0	1810	-1.08127	Under	9.91843e-07	0.000109401	#N/A	PREDICTED: calcium/calmodulin-dependent protein kinase type 1D-like	0	0.9465	---NA---	-	-
c35399_g0	1835	1.06029	Over	1.01219e-06	0.000111233	#N/A	PREDICTED: cholinesterase 1-like isoform X2	0	0.923	---NA---	-	-
c11903_g0	4522	-1.1197	Under	1.19961e-06	0.000131342	#N/A	PREDICTED: phosphate-regulating neutral endopeptidase	0	0.948	---NA---	-	-
c16234_g0	1002	-1.30154	Under	1.20774e-06	0.000131746	#N/A	PREDICTED: cartilage oligomeric matrix protein isoform X2	1.3e-97	0.971	---NA---	-	-
c89576_g0	564	1.3454	Over	1.2213e-06	0.000132737	#N/A	-	-	-	---NA---	-	-
c1332_g0	3217	-1.04813	Under	1.3286e-06	0.000143871	#N/A	PREDICTED: collagen alpha-1(XI) chain-like isoform X1	0	0.8855	---NA---	-	-
c2275_g0	1866	1.03353	Over	1.36415e-06	0.000147184	0.1272	PREDICTED: phenylalanine-4-hydroxylase isoform X1	0	0.9615	---NA---	-	-
c30056_g0	636	-1.05968	Under	1.37136e-06	0.000147426	#N/A	-	-	-	larimichthys crocea fbj murine osteosarcoma viral oncogene homolog b transcript variant mrna	2.1e-119	0.966
c26195_g0	1778	-1.04583	Under	1.41737e-06	0.000151822	#N/A	PREDICTED: regulator of G-protein signaling 21-like isoform X2	5.8e-103	0.866	---NA---	-	-
c26886_g0	489	1.81623	Over	1.4605e-06	0.000155879	#N/A	PREDICTED: zonadhesin-like	1.4e-100	0.772	pundamilia nyererei zonadhesin-like mrna	7.2e-104	0.906
c209_g0	291	-1.08054	Under	1.47359e-06	0.000156713	#N/A	PREDICTED: uncharacterized protein LOC105078493	1.6e-29	0.6882	oreochromis niloticus polymerase i polypeptide 128kda mrna	7.8e-60	0.956
c1691_g0	249	-1.13192	Under	1.49802e-06	0.000158742	#N/A	hypothetical protein T12_14577, partial	1.1e-15	0.8647	mus musculus 45s pre-ribosomal rna ribosomal rna	1.2e-18	0.966
c26441_g0	367	-1.38019	Under	1.57034e-06	0.000165225	#N/A	-	-	-	haplochromis burtoni gastric intrinsic factor-like transcript variant mrna	6.5e-75	0.9425
c186_g0	3187	1.50048	Over	1.56908e-06	0.000165225	#N/A	PREDICTED: serotransferrin	0	0.9025	---NA---	-	-
c177_g1	1828	-1.05929	Under	1.58624e-06	0.000166308	#N/A	PREDICTED: hemoglobin subunit alpha-B-like	1.4e-94	0.863	---NA---	-	-
c36525_g0	629	-1.23185	Under	1.62729e-06	0.000170012	#N/A	-	-	-	---NA---	-	-
c33128_g0	1968	1.03278	Over	1.67237e-06	0.000174108	#N/A	PREDICTED: synaptotagmin-like protein 2 isoform X2	0	0.9135	---NA---	-	-
c36601_g0	659	1.15644	Over	1.84802e-06	0.000191723	#N/A	PREDICTED: synaptotagmin-like protein 2 isoform X2	1.7e-145	0.8885	---NA---	-	-
c11347_g0	7020	1.02316	Over	1.93697e-06	0.000200251	#N/A	PREDICTED: leukocyte tyrosine kinase receptor	0	0.8975	---NA---	-	-
c26700_g0	1044	-1.08394	Under	1.96733e-06	0.000202683	#N/A	PREDICTED: probable E3 ubiquitin-protein ligase HERC4	0	0.858	---NA---	-	-
c31590_g0	1390	-1.0768	Under	1.99391e-06	0.000204005	#N/A	PREDICTED: cAMP-dependent protein kinase type II-alpha regulatory subunit-like	0	0.9665	---NA---	-	-
c15205_g1	997	1.05545	Over	1.98764e-06	0.000204005	#N/A	PREDICTED: transcription factor EC isoform X2	0	0.977	---NA---	-	-
c19936_g0	2043	-1.10058	Under	2.00104e-06	0.00020403	#N/A	PREDICTED: sodium/potassium/calcium exchanger 5 isoform X1	0	0.956	---NA---	-	-
c17702_g0	3139	1.01538	Over	2.02488e-06	0.000205754	#N/A	PREDICTED: ensconsin-like isoform X1	3.3e-98	0.956	---NA---	-	-
c379_g13	5156	1.08495	Over	2.06008e-06	0.000208617	0.036	PREDICTED: calsyntenin-3 isoform X1	0	0.982	---NA---	-	-
c5454_g0	2225	-1.04345	Under	2.11337e-06	0.000213285	0.197	PREDICTED: myocilin	0	0.8975	---NA---	-	-
c825_g0	931	-1.00538	Under	2.14864e-06	0.000216109	#N/A	PREDICTED: matrix Gla protein	5.2e-61	0.837	---NA---	-	-
c3574_g0	2557	1.0023	Over	2.18481e-06	0.000218912	0.3437	PREDICTED: perilipin-5-like	0	0.8495	---NA---	-	-
c26333_g0	1535	1.13535	Over	2.19126e-06	0.000218912	#N/A	-	-	-	---NA---	-	-
c82544_g0	344	-1.09962	Under	2.23268e-06	0.000221558	#N/A	UNKNOWN	3.3e-45	0.7555	chrysemys jm-2004 internal transcribed spacer 2 and 28s ribosomal rna partial sequence	2.2e-67	0.98
c69401_g0	404	1.23363	Over	2.22676e-06	0.000221558	#N/A	-	-	-	---NA---	-	-
c13811_g0	1290	1.41097	Over	2.26494e-06	0.00022401	#N/A	PREDICTED: ezrin-like	1.7e-170	0.8745	haplochromis burtoni ezrin-like mrna	0	0.978
c4665_g0	4539	1.05029	Over	2.37256e-06	0.000233874	0.0748	PREDICTED: EGF-like repeat and discoidin I-like domain-containing protein 3 isoform X1	0	0.9645	---NA---	-	-
c16900_g0	411	-1.08292	Under	2.53715e-06	0.000249271	#N/A	-	-	-	maylandia zebra cmp-n-acetylneuraminate-beta-galactosamide-alpha- -sialyltransferase 1-like transcript variant mrna	1.1e-86	0.88
c34103_g0	1335	-1.10481	Under	2.58116e-06	0.000252758	#N/A	PREDICTED: tetraspanin-10	2.2e-157	0.906	---NA---	-	-
c20716_g0	1829	1.10017	Over	2.73819e-06	0.000267253	0.0657	PREDICTED: microphthalmia-associated transcription factor-like isoform X1	0	0.9895	---NA---	-	-
c33032_g0	829	1.66686	Over	2.75301e-06	0.000267818	#N/A	PREDICTED: dexamethasone-induced Ras-related protein 1-like	0	0.969	haplochromis burtoni dexamethasone-induced ras-related protein 1-like mrna	0	0.994
c27764_g0	712	-1.15015	Under	2.80924e-06	0.000272395	#N/A	-	-	-	neolamprologus sexfasciatus voucher matthew ee:4481 ultra conserved element locus uce-764 genomic sequence	2.2e-08	0.94
c18786_g0	3556	1.29907	Over	2.9047e-06	0.000280734	#N/A	-	-	-	---NA---	-	-
c16719_g0	1164	-1.05279	Under	2.95295e-06	0.000283731	#N/A	PREDICTED: DNA polymerase III PolC-type-like	1.1e-137	0.769	---NA---	-	-
c4037_g0	2802	1.06855	Over	2.95483e-06	0.000283731	1.9352	PREDICTED: testican-1	0	0.9475	---NA---	-	-
c17076_g0	2945	-1.03946	Under	3.03969e-06	0.000290938	#N/A	PREDICTED: collagen alpha-1(XXVI) chain isoform X2	0	0.8705	---NA---	-	-
c1178_g0	913	1.49677	Over	3.07153e-06	0.000293039	#N/A	hypothetical protein EH28_03396	2.9e-39	0.6165	oryzias latipes uncharacterized loc101173813 mrna	6.2e-21	0.704
c22737_g0	790	1.26007	Over	3.25658e-06	0.000309699	#N/A	-	-	-	---NA---	-	-
c98621_g0	441	-1.45549	Under	3.31491e-06	0.000314238	#N/A	PREDICTED: claudin-10-like	1.9e-79	0.9395	haplochromis burtoni claudin-10-like mrna	7.7e-97	1
c9771_g0	812	-1.0362	Under	3.34521e-06	0.000315097	#N/A	PREDICTED: RING finger protein 186-like isoform X1	4.5e-89	0.797	---NA---	-	-
c195_g1	2711	-0.986178	Under	3.33513e-06	0.000315097	0.5375	PREDICTED: collagen alpha-1(X) chain-like	6.7e-95	0.9545	---NA---	-	-
c23265_g0	1367	1.17036	Over	3.36068e-06	0.000315553	0.0337	PREDICTED: plexin-A2-like	0	0.9625	---NA---	-	-
c10779_g0	2367	-0.999428	Under	3.38507e-06	0.00031684	#N/A	PREDICTED: pannexin-3 isoform X1	0	0.972	---NA---	-	-
c38449_g0	1479	1.40822	Over	3.48473e-06	0.000325143	#N/A	PREDICTED: neuromedin-K receptor	0	0.91	---NA---	-	-
c41393_g0	1283	-1.02628	Under	3.56937e-06	0.000331996	#N/A	PREDICTED: fibroblast growth factor 16	2.4e-48	0.9405	---NA---	-	-
c2915_g0	1913	-0.98004	Under	3.69522e-06	0.000342628	#N/A	PREDICTED: dihydrofolate reductase-like	2e-96	0.892	---NA---	-	-
c23816_g0	1490	-1.35675	Under	3.82629e-06	0.000352577	0.4758	PREDICTED: sodium/calcium exchanger 1-like isoform X3	0	0.9505	---NA---	-	-
c2995_g0	688	1.00696	Over	3.81472e-06	0.000352577	#N/A	-	-	-	oreochromis niloticus uncharacterized loc102080130 transcript variant mrna	6.3e-115	0.916
c115162_g0	213	-1.22749	Under	3.83987e-06	0.000352733	#N/A	-	-	-	maylandia zebra cytoskeletal associated protein transcript variant mrna	2.1e-40	1
c66845_g0	815	-1.13321	Under	4.01856e-06	0.000368009	#N/A	PREDICTED: uncharacterized protein LOC102290023	5.3e-114	0.6625	callithrix jacchus cd300 molecule-like family member f transcript variant mrna	1.6e-06	0.654
c7763_g0	1719	-1.12801	Under	4.08168e-06	0.000371751	#N/A	PREDICTED: tenascin-like isoform X3	0	0.9745	---NA---	-	-
c24380_g0	3448	1.0309	Over	4.08449e-06	0.000371751	0.1887	PREDICTED: cingulin-like protein 1	0	0.862	---NA---	-	-
c1412_g0	709	-0.984782	Under	4.18619e-06	0.000378842	#N/A	PREDICTED: cytochrome c-b	2.4e-68	0.9585	tetraodon nigroviridis full-length cdna	1.7e-61	0.946
c4012_g0	2076	-0.97526	Under	4.18794e-06	0.000378842	0.1809	PREDICTED: dermatopontin	2.7e-116	0.94	---NA---	-	-
c8569_g0	1973	-1.03606	Under	4.3044e-06	0.000386721	#N/A	PREDICTED: BTB/POZ domain-containing protein KCTD12	0	0.9515	---NA---	-	-
c29990_g0	738	1.04435	Over	4.30357e-06	0.000386721	#N/A	-	-	-	---NA---	-	-
c57984_g0	491	1.25909	Over	4.31413e-06	0.000386721	#N/A	PREDICTED: ras-related protein Rab-38-like	2.3e-116	0.9645	maylandia zebra ras-related protein rab-38-like mrna	1e-109	0.988
c29323_g0	818	1.29712	Over	4.35236e-06	0.000388972	#N/A	-	-	-	---NA---	-	-
c60463_g0	311	1.24552	Over	4.54585e-06	0.000405045	#N/A	-	-	-	---NA---	-	-
c24925_g0	471	-1.18223	Under	4.61314e-06	0.00040981	0	PREDICTED: tubulin alpha-8 chain-like	2.5e-58	0.912	haplochromis burtoni tubulin alpha-8 chain-like mrna	8.6e-105	0.956
c28396_g0	1332	0.994351	Over	4.63897e-06	0.000410875	#N/A	PREDICTED: uncharacterized protein LOC101474779	1.1e-103	0.9305	---NA---	-	-
c19872_g0	3302	1.04665	Over	4.81068e-06	0.000424814	#N/A	PREDICTED: leucine-rich repeat-containing protein 75B-like	0	0.91	---NA---	-	-
c20170_g0	545	-1.10381	Under	4.91084e-06	0.000432319	#N/A	-	-	-	miichthys miiuy cc chemokine complete cds	4.1e-10	0.86
c45280_g0	959	-1.10115	Under	4.9248e-06	0.000432319	#N/A	-	-	-	---NA---	-	-
c29683_g0	1566	-1.06587	Under	4.95907e-06	0.000434043	#N/A	PREDICTED: matrix metalloproteinase-19-like	0	0.8985	---NA---	-	-
c32273_g0	594	1.31433	Over	5.11512e-06	0.000446384	#N/A	PREDICTED: paired box protein Pax-7-like, partial	2.6e-51	0.999	larimichthys crocea paired box protein pax-7-like transcript variant mrna	4.4e-52	0.996
c9470_g0	1605	-1.06536	Under	5.20597e-06	0.000452981	#N/A	PREDICTED: UDP-glucuronosyltransferase 2A2-like	7.2e-177	0.942	---NA---	-	-
c1797_g1	3538	0.993706	Over	5.30924e-06	0.000460615	#N/A	PREDICTED: poly(rC)-binding protein 3-like	1.5e-130	0.9675	---NA---	-	-
c9268_g0	840	-1.02398	Under	5.47264e-06	0.000473408	#N/A	PREDICTED: myelin-oligodendrocyte glycoprotein-like, partial	1.8e-100	0.9515	pundamilia nyererei cd276 antigen-like transcript variant mrna	3.7e-136	0.972
c30611_g0	639	-1.20588	Under	5.50441e-06	0.000474771	#N/A	PREDICTED: uncharacterized protein LOC102299995	5.8e-120	0.808	haplochromis burtoni uncharacterized loc102299995 mrna	4.5e-139	0.96
c50841_g0	939	-1.19615	Under	5.62849e-06	0.000484066	#N/A	PREDICTED: EF-hand and coiled-coil domain-containing protein 1-like isoform X1	0	0.786	haplochromis burtoni ef-hand and coiled-coil domain-containing protein 1-like transcript variant mrna	4.7e-178	0.988
c10545_g0	1917	-1.04441	Under	5.7952e-06	0.000496964	#N/A	PREDICTED: ammonium transporter Rh type C isoform X2	1.1e-140	0.932	---NA---	-	-
c36375_g0	707	-1.44838	Under	5.82719e-06	0.000498267	#N/A	-	-	-	---NA---	-	-
c28760_g0	1071	1.46727	Over	5.99699e-06	0.000511312	#N/A	-	-	-	haplochromis burtoni ly6 plaur domain-containing protein 1-like mrna	0	0.958
c18656_g0	1855	0.975922	Over	6.05384e-06	0.000514681	#N/A	PREDICTED: membrane-associated transporter protein	0	0.9285	---NA---	-	-
c69120_g0	260	-1.00538	Under	6.13603e-06	0.000520178	#N/A	-	-	-	haplochromis burtoni deoxyribonuclease-1-like transcript variant mrna	2.1e-51	0.9125
c805_g0	219	-1.16333	Under	6.17278e-06	0.000521802	#N/A	-	-	-	neolamprologus tretocephalus isolate ntreto_923_31_92 large subunit ribosomal rna partial sequence	1.9e-14	0.74
c13450_g0	2654	-1.01895	Under	6.54796e-06	0.00055144	#N/A	PREDICTED: putative selection and upkeep of intraepithelial T-cells protein 1 homolog isoform X1	1.2e-07	0.58	---NA---	-	-
c23170_g0	2143	0.971514	Over	6.56056e-06	0.00055144	#N/A	PREDICTED: endogenous retrovirus group K member 113 Pol protein-like, partial	0	0.892	---NA---	-	-
c34904_g0	242	-0.995779	Under	6.62666e-06	0.000554072	#N/A	PREDICTED: deoxyribonuclease-1-like	3.4e-42	0.812	haplochromis burtoni deoxyribonuclease-1-like transcript variant mrna	7.6e-42	0.978
c29505_g0	907	1.15511	Over	6.62922e-06	0.000554072	#N/A	PREDICTED: anoctamin-7	0	0.874	---NA---	-	-
c28555_g0	741	-1.00334	Under	6.68566e-06	0.00055722	#N/A	pro-opiomelanocortin B-like precursor	2.1e-72	0.8295	maylandia zebra pro-opiomelanocortin-like mrna	1.4e-154	0.978
c14201_g0	795	1.40934	Over	6.80145e-06	0.000565282	#N/A	PREDICTED: zonadhesin-like	3.3e-140	0.7625	epinephelus coioides zonadhesin-like protein partial cds	1.3e-25	0.548
c23475_g0	615	1.16797	Over	6.87617e-06	0.000569896	#N/A	-	-	-	---NA---	-	-
c31053_g0	1940	-1.32327	Under	7.00457e-06	0.000578921	#N/A	PREDICTED: hemicentin-2 isoform X2	0	0.925	---NA---	-	-
c2193_g0	1159	-1.03132	Under	7.03872e-06	0.000580127	#N/A	PREDICTED: uncharacterized protein LOC102299384	2.5e-92	0.77	---NA---	-	-
c7349_g0	485	0.961685	Over	7.06628e-06	0.000580786	#N/A	PREDICTED: uncharacterized protein LOC106098686, partial	1.3e-62	0.6311	oreochromis niloticus uncharacterized loc106098686 partial mrna	5.1e-62	0.77
c36660_g0	554	-0.970951	Under	7.32483e-06	0.000600373	#N/A	PREDICTED: deoxyribonuclease-1-like	4.2e-82	0.796	haplochromis burtoni deoxyribonuclease-1-like transcript variant mrna	2.9e-124	0.952
c3434_g0	435	-1.09563	Under	7.57444e-06	0.000619122	#N/A	-	-	-	---NA---	-	-
c34131_g0	663	1.28968	Over	7.65465e-06	0.000623959	#N/A	PREDICTED: GREB1-like protein isoform X4	2.7e-90	0.996	maylandia zebra growth regulation by estrogen in breast cancer-like transcript variant mrna	5.2e-148	0.99
c5007_g0	2408	0.984382	Over	7.86258e-06	0.000639153	0.9168	PREDICTED: proteoglycan 4 isoform X4	0	0.8045	---NA---	-	-
c34870_g0	1423	-1.16905	Under	7.91061e-06	0.0006413	#N/A	PREDICTED: multiple epidermal growth factor-like domains protein 6 isoform X3	0	0.956	---NA---	-	-
c6734_g1	233	0.975062	Over	8.09082e-06	0.000654122	#N/A	PREDICTED: B-cadherin-like	1.1e-33	0.725	oreochromis niloticus blastomere cadherin-like mrna	3.7e-47	0.968
c20948_g0	1110	0.985001	Over	8.2311e-06	0.000663655	0.0814	PREDICTED: transcription factor EC isoform X4	1.9e-51	0.9905	---NA---	-	-
c8176_g0	1748	-0.958871	Under	8.63635e-06	0.000693994	#N/A	PREDICTED: paired box protein Pax-9 isoform X1	3.2e-177	0.962	---NA---	-	-
c318_g0	2319	0.94956	Over	8.65416e-06	0.000693994	0.2472	PREDICTED: periostin-like isoform X2	0	0.945	---NA---	-	-
c4659_g0	3958	0.943552	Over	9.36057e-06	0.000748619	0.0823	PREDICTED: olfactomedin-like protein 2A	0	0.914	---NA---	-	-
c13784_g0	1457	-1.52284	Under	9.6158e-06	0.000766964	#N/A	-	-	-	---NA---	-	-
c20005_g0	2164	0.985931	Over	9.6426e-06	0.000767039	0.4923	PREDICTED: uncharacterized protein LOC102292550 isoform X2	0	0.86	---NA---	-	-
c49374_g0	970	1.62712	Over	9.70821e-06	0.000770193	#N/A	PREDICTED: CUB and sushi domain-containing protein 3-like isoform X3	0	0.9775	---NA---	-	-
c32948_g0	1047	1.30002	Over	9.76238e-06	0.000772426	#N/A	PREDICTED: potassium channel subfamily K member 4-like isoform X2	3.6e-98	0.8545	maylandia zebra potassium channel subfamily k member 4-like transcript variant mrna	0	0.996
c55861_g0	510	-1.39288	Under	9.88455e-06	0.000780012	#N/A	-	-	-	---NA---	-	-
c41094_g0	505	-1.07708	Under	1.02284e-05	0.000802992	1.0613	PREDICTED: protein FAM110C	5.9e-100	0.8	haplochromis burtoni family with sequence similarity member c mrna	3e-114	0.986
c1707_g0	2066	0.941707	Over	1.02299e-05	0.000802992	0.3964	PREDICTED: cysteine-rich protein 2-like	6e-43	0.548	---NA---	-	-
c28366_g0	1602	1.08565	Over	1.0287e-05	0.000805345	#N/A	-	-	-	---NA---	-	-
c103531_g0	277	-1.27848	Under	1.0488e-05	0.000818923	#N/A	PREDICTED: CD276 antigen-like	0.0002	0.97	haplochromis burtoni myelin-oligodendrocyte glyco transcript variant mrna	5.6e-57	0.535
c14017_g1	3453	0.99016	Over	1.0567e-05	0.00082077	#N/A	PREDICTED: transcription factor SOX-6-like isoform X1	0	0.899	---NA---	-	-
c5811_g0	320	1.30113	Over	1.05498e-05	0.00082077	#N/A	-	-	-	haplochromis burtoni pdz and lim domain 5 transcript variant mrna	5.8e-69	1
c81516_g0	328	1.10578	Over	1.06673e-05	0.000826397	#N/A	PREDICTED: solute carrier family 23 member 1-like	1.6e-54	0.791	haplochromis burtoni solute carrier family 23 member 1-like transcript variant mrna	1.1e-71	1
c5093_g0	486	-0.938202	Under	1.07088e-05	0.000827453	0.134	PREDICTED: keratin, type I cytoskeletal 19-like	3.7e-104	0.9205	maylandia zebra type i cytoskeletal 19-like mrna	1.5e-106	0.974
c2052_g0	2381	-1.16329	Under	1.08621e-05	0.000837112	0.0461	PREDICTED: transketolase-like	0	0.9635	---NA---	-	-
c18143_g0	1520	-1.12953	Under	1.09658e-05	0.000842917	#N/A	PREDICTED: V-set and transmembrane domain-containing protein 2-like protein	2.2e-136	0.8365	---NA---	-	-
c2065_g1	4363	-1.28705	Under	1.11116e-05	0.000851918	#N/A	Sodium- and chloride-dependent GABA transporter 3	0	0.9675	---NA---	-	-
c18714_g0	2722	-0.949962	Under	1.11955e-05	0.000856142	#N/A	PREDICTED: chemokine-like receptor 1	0	0.915	---NA---	-	-
c19621_g0	1086	-0.957755	Under	1.13308e-05	0.00086426	#N/A	-	-	-	---NA---	-	-
c42647_g0	833	1.40963	Over	1.15453e-05	0.000878362	0.2818	PREDICTED: protein-lysine 6-oxidase-like	5.5e-160	0.698	---NA---	-	-
c38747_g0	659	-1.26589	Under	1.17755e-05	0.000888935	#N/A	PREDICTED: sclerostin domain-containing protein 1-like	3.3e-130	0.8225	haplochromis burtoni sclerostin domain-containing protein 1-like mrna	7.5e-153	0.938
c7648_g0	894	-1.00077	Under	1.18041e-05	0.000888935	#N/A	-	-	-	haplochromis burtoni uncharacterized loc102305965 transcript variant mrna	5.3e-169	0.96
c360_g1	763	0.95151	Over	1.17875e-05	0.000888935	#N/A	PREDICTED: putative golgin subfamily A member 6-like protein 6, partial	2.8e-140	0.7786	biomphalaria glabrata grip and coiled-coil domain-containing protein 2-like transcript variant mrna	1.3e-132	0.764
c8691_g0	4337	1.20475	Over	1.17485e-05	0.000888935	#N/A	PREDICTED: calcitonin gene-related peptide type 1 receptor-like, partial	1.6e-50	0.981	---NA---	-	-
c22090_g0	733	-1.22126	Under	1.1905e-05	0.00089426	#N/A	-	-	-	---NA---	-	-
c7842_g0	3362	-0.936121	Under	1.19395e-05	0.000894587	#N/A	PREDICTED: epidermal growth factor-like protein 6 isoform X1	2.7e-176	0.939	---NA---	-	-
c41816_g0	1168	-0.953101	Under	1.21313e-05	0.000906672	#N/A	PREDICTED: bone morphogenetic protein 7-like	0	0.9025	---NA---	-	-
c45858_g0	589	-1.26883	Under	1.23659e-05	0.000921025	#N/A	PREDICTED: protein sax-3-like isoform X6	3.5e-16	0.9675	haplochromis burtoni protein sax-3-like transcript variant mrna	8.9e-125	0.99
c24626_g0	1160	-1.0432	Under	1.23855e-05	0.000921025	0.2665	PREDICTED: papilin	1.1e-93	0.934	---NA---	-	-
c15809_g0	2280	0.925259	Over	1.2589e-05	0.00093382	#N/A	PREDICTED: putative all-trans-retinol 13,14-reductase	0	0.909	---NA---	-	-
c5301_g0	3179	0.926092	Over	1.26343e-05	0.000934847	0.1682	PREDICTED: endothelin B receptor	0	0.958	---NA---	-	-
c4970_g0	258	1.13283	Over	1.27454e-05	0.000940715	#N/A	PREDICTED: tenascin-X-like, partial	7.2e-45	0.9105	maylandia zebra tenascin-x-like partial mrna	5.4e-55	0.948
c56431_g0	452	1.27103	Over	1.3287e-05	0.000978257	#N/A	-	-	-	---NA---	-	-
c28551_g0	1642	-1.00008	Under	1.3427e-05	0.000986118	#N/A	PREDICTED: endothelin-1	2e-122	0.703	---NA---	-	-
c23273_g0	2152	-0.955437	Under	1.35541e-05	0.000990554	#N/A	PREDICTED: UDP-GlcNAc:betaGal beta-1,3-N-acetylglucosaminyltransferase 7-like	0	0.8825	---NA---	-	-
c10551_g0	2626	0.947712	Over	1.35443e-05	0.000990554	#N/A	PREDICTED: carboxypeptidase Z isoform X1	0	0.8115	---NA---	-	-
c96610_g0	288	-1.10624	Under	1.36038e-05	0.000991739	#N/A	-	-	-	---NA---	-	-
c10599_g0	2979	1.04578	Over	1.36465e-05	0.000992414	#N/A	-	-	-	---NA---	-	-
c12119_g0	549	-1.17546	Under	1.39932e-05	0.00101266	#N/A	PREDICTED: salivary glue protein Sgs-3-like, partial	1.6e-75	0.74	haplochromis burtoni salivary glue protein sgs-3-like partial mrna	3.1e-105	0.898
c1703_g0	726	-0.937775	Under	1.39667e-05	0.00101266	0.2099	PREDICTED: keratin, type I cytoskeletal 13-like	1.5e-115	0.9345	poecilia latipinna type i cytoskeletal 13-like transcript variant mrna	6.4e-90	0.938
c7395_g0	2384	1.13508	Over	1.43192e-05	0.00103373	#N/A	PREDICTED: vegetative cell wall protein gp1-like isoform X3	5.6e-126	0.92	---NA---	-	-
c34771_g0	412	-1.03583	Under	1.44404e-05	0.00103995	#N/A	PREDICTED: immunoglobulin lambda-like polypeptide 1-like	1.3e-56	0.7835	equus caballus clone 09 immmunoglobulin lambda light chain variable region partial cds	1.3e-12	0.652
c3237_g1	5777	0.924122	Over	1.46491e-05	0.00105243	0.0425	PREDICTED: insulin-like growth factor-binding protein 4	3.1e-158	0.946	---NA---	-	-
c83534_g0	239	-1.35657	Under	1.47819e-05	0.0010594	#N/A	PREDICTED: sodium- and chloride-dependent GABA transporter 3-like	3.3e-16	0.907	haplochromis burtoni sodium- and chloride-dependent gaba transporter 2-like mrna	1.5e-18	0.982
c26185_g0	707	-0.987788	Under	1.50024e-05	0.00107066	#N/A	pol-like protein	1.7e-10	0.565	oreochromis niloticus tripartite motif-containing protein 65-like mrna	1.7e-139	0.688
c14184_g0	914	-0.979937	Under	1.5011e-05	0.00107066	#N/A	-	-	-	---NA---	-	-
c4878_g0	3158	0.990912	Over	1.51526e-05	0.00107816	0.2148	PREDICTED: V-set and transmembrane domain-containing protein 2-like protein	1.4e-159	0.815	---NA---	-	-
c35073_g0	1165	-1.20345	Under	1.54186e-05	0.00109446	#N/A	-	-	-	---NA---	-	-
c20702_g0	2444	0.965027	Over	1.54964e-05	0.00109736	#N/A	PREDICTED: collagen alpha-1(XI) chain-like isoform X2	0	0.844	---NA---	-	-
c5179_g0	1724	0.918215	Over	1.55778e-05	0.0011005	#N/A	-	-	-	---NA---	-	-
c15269_g0	1890	-1.05073	Under	1.58278e-05	0.0011155	#N/A	PREDICTED: dachshund homolog 1-like isoform X1	0	0.944	---NA---	-	-
c28752_g0	690	-0.980814	Under	1.62514e-05	0.00114265	#N/A	PREDICTED: probable E3 ubiquitin-protein ligase HERC3, partial	1.8e-166	0.7425	haplochromis burtoni probable e3 ubiquitin-protein ligase herc3 partial mrna	8.1e-153	0.824
c1905_g0	1169	-0.911601	Under	1.64044e-05	0.00115067	#N/A	Uncharacterized protein	2.5e-87	0.6286	---NA---	-	-
c30085_g0	3346	1.28927	Over	1.65112e-05	0.00115544	#N/A	PREDICTED: MAM domain-containing glycosylphosphatidylinositol anchor protein 2 isoform X5	0	0.9825	---NA---	-	-
c49234_g0	629	-0.958688	Under	1.66563e-05	0.00116082	#N/A	pro-opiomelanocortin B-like precursor	3.9e-86	0.7595	pundamilia nyererei pro-opiomelanocortin-like mrna	3e-122	0.964
c15373_g0	3462	0.919767	Over	1.66664e-05	0.00116082	#N/A	PREDICTED: inactive carboxypeptidase-like protein X2	0	0.9615	---NA---	-	-
c8800_g0	591	-1.42144	Under	1.73214e-05	0.00120362	#N/A	PREDICTED: uncharacterized protein LOC100696051	3.3e-69	0.735	---NA---	-	-
c84361_g0	212	-1.63765	Under	1.77274e-05	0.00122608	#N/A	-	-	-	maylandia zebra sodium- and chloride-dependent gaba transporter 2-like mrna	4e-41	0.8475
c1531_g1	2003	0.948488	Over	1.77687e-05	0.00122608	#N/A	PREDICTED: sodium channel protein type 4 subunit alpha B-like isoform X2	0	0.8545	---NA---	-	-
c24151_g0	227	1.01816	Over	1.77629e-05	0.00122608	#N/A	-	-	-	neolamprologus brichardi uncharacterized loc102793280 ncrna	3.5e-20	0.784
c15266_g0	2127	-0.961811	Under	1.79368e-05	0.00123481	#N/A	PREDICTED: complement C1q tumor necrosis factor-related protein 5	7.5e-146	0.9425	---NA---	-	-
c3914_g1	4247	1.12461	Over	1.80802e-05	0.0012418	0.0461	PREDICTED: transmembrane protein 145	0	0.9645	---NA---	-	-
c12197_g0	4901	1.09654	Over	1.82252e-05	0.00124887	#N/A	PREDICTED: voltage-dependent L-type calcium channel subunit alpha-1D isoform X1	0	0.9625	---NA---	-	-
c24639_g0	944	1.023	Over	1.82996e-05	0.00125108	#N/A	-	-	-	---NA---	-	-
c1700_g2	5443	-0.907127	Under	1.84847e-05	0.00126083	0.3997	PREDICTED: collagen alpha-2(V) chain-like	0	0.893	---NA---	-	-
c50933_g0	1191	-1.13757	Under	1.87943e-05	0.00127901	#N/A	PREDICTED: von Willebrand factor A domain-containing protein 2	0	0.9385	---NA---	-	-
c36257_g0	492	1.49253	Over	1.97432e-05	0.0013405	#N/A	PREDICTED: uncharacterized protein LOC102307688 isoform X2	9.2e-118	0.804	haplochromis burtoni oncoprotein-induced transcript 3 transcript variant mrna	4.5e-116	0.952
c26135_g0	2825	0.9669	Over	1.99681e-05	0.00135268	0.1404	PREDICTED: vang-like protein 2	0	0.9415	---NA---	-	-
c35287_g0	446	-1.19604	Under	2.0808e-05	0.00140477	#N/A	-	-	-	---NA---	-	-
c6310_g0	1096	-0.908992	Under	2.08318e-05	0.00140477	#N/A	-	-	-	---NA---	-	-
c6540_g0	1692	0.902366	Over	2.08839e-05	0.0014051	#N/A	PREDICTED: apolipoprotein D-like	2e-128	0.923	---NA---	-	-
c7966_g0	1988	0.943573	Over	2.09483e-05	0.00140624	#N/A	PREDICTED: sarcolemmal membrane-associated protein-like isoform X1	0	0.955	---NA---	-	-
c3363_g0	1039	-0.905603	Under	2.13948e-05	0.00143093	#N/A	PREDICTED: keratin, type I cytoskeletal 13-like	3.5e-13	0.8375	---NA---	-	-
c47643_g0	583	1.48215	Over	2.14125e-05	0.00143093	#N/A	-	-	-	haplochromis burtoni toll-like receptor 13 transcript variant mrna	5.9e-18	0.69
c58788_g0	308	-0.992928	Under	2.15205e-05	0.00143491	#N/A	-	-	-	haplochromis burtoni regulator of g-protein signaling 21-like transcript variant mrna	2.4e-63	0.975
c3623_g0	1801	0.920356	Over	2.2795e-05	0.00150458	#N/A	-	-	-	---NA---	-	-
c16967_g0	706	0.948576	Over	2.2819e-05	0.00150458	#N/A	PREDICTED: homeobox protein Hox-C11	2.1e-156	0.9795	---NA---	-	-
c33698_g0	496	1.02638	Over	2.2786e-05	0.00150458	#N/A	-	-	-	---NA---	-	-
c12681_g0	830	1.03177	Over	2.27937e-05	0.00150458	#N/A	-	-	-	---NA---	-	-
c30632_g0	380	1.27398	Over	2.26749e-05	0.00150458	#N/A	unnamed protein product	2.9e-14	0.6409	tpa_asm: oryzias latipes strain hd- complete genome chromosome 21	2.2e-29	0.722
c6196_g1	1591	-0.943161	Under	2.32031e-05	0.00152652	0.3656	PREDICTED: dual specificity protein phosphatase 5	0	0.9495	---NA---	-	-
c24270_g0	4297	1.19398	Over	2.35602e-05	0.00154658	0.0969	PREDICTED: adenylate cyclase type 2-like isoform X1	0	0.982	---NA---	-	-
c3548_g1	9422	0.898683	Over	2.37079e-05	0.00155284	0.1097	PREDICTED: unconventional myosin-Va isoform X3	0	0.974	-	-	-
c37944_g0	361	1.10816	Over	2.42807e-05	0.00158686	#N/A	-	-	-	zebrafish dna sequence from clone xxyac- complete sequence	6.2e-11	0.73
c44762_g0	540	-1.06262	Under	2.4416e-05	0.0015887	#N/A	PREDICTED: myelin-associated glycoprotein-like isoform X1	9.9e-103	0.844	haplochromis burtoni myelin-associated glyco transcript variant mrna	1.5e-112	0.912
c1504_g0	367	1.14637	Over	2.43664e-05	0.0015887	#N/A	-	-	-	---NA---	-	-
c13699_g0	1109	1.16122	Over	2.44957e-05	0.0015904	#N/A	-	-	-	haplochromis burtoni microphthalmia-associated transcription factor transcript variant mrna	0	0.99
c19935_g0	312	-0.995052	Under	2.47052e-05	0.00159701	#N/A	PREDICTED: myelin-oligodendrocyte glycoprotein-like isoform X1	1.5e-28	1	haplochromis burtoni myelin-oligodendrocyte glyco transcript variant mrna	1.1e-39	0.974
c792_g0	3403	-0.912371	Under	2.46836e-05	0.00159701	0.0728	PREDICTED: gap junction alpha-1 protein	0	0.961	---NA---	-	-
c6949_g0	896	-0.896452	Under	2.50168e-05	0.00161364	#N/A	PREDICTED: melanoma antigen recognized by T-cells 1	2.7e-44	0.8835	---NA---	-	-
c30504_g0	855	-0.922791	Under	2.52149e-05	0.00162289	#N/A	PREDICTED: protein fosB isoform X5	3.6e-84	0.9895	---NA---	-	-
c9272_g0	4203	0.918936	Over	2.55018e-05	0.0016378	#N/A	PREDICTED: EMILIN-3	0	0.888	---NA---	-	-
c30773_g0	431	1.16625	Over	2.61519e-05	0.00167593	#N/A	PREDICTED: nectin-2-like isoform X3	2.8e-33	0.8005	neolamprologus brichardi poliovirus receptor-related protein 2-like transcript variant mrna	3.1e-34	0.83
c177_g0	1469	-0.916369	Under	2.64719e-05	0.00169278	#N/A	PREDICTED: protein fosB isoform X4	8.1e-92	0.968	---NA---	-	-
c10917_g0	3049	-1.06438	Under	2.70371e-05	0.0017252	#N/A	PREDICTED: probable phosphatase phospho1	0	0.8785	---NA---	-	-
c1886_g0	1020	-0.892385	Under	2.78435e-05	0.00177026	0.134	PREDICTED: keratin, type I cytoskeletal 19-like	6.3e-175	0.89	---NA---	-	-
c38726_g0	1583	1.48277	Over	2.78625e-05	0.00177026	#N/A	PREDICTED: CUB and sushi domain-containing protein 3-like	0	0.9765	---NA---	-	-
c31617_g0	1988	1.00823	Over	2.8713e-05	0.00182039	#N/A	PREDICTED: opsin-5-like	0	0.913	---NA---	-	-
c13362_g1	1196	1.07008	Over	2.92638e-05	0.00185136	#N/A	PREDICTED: 5-hydroxyisourate hydrolase-like	1.9e-82	0.901	---NA---	-	-
c37527_g0	325	-0.897387	Under	2.95773e-05	0.00185929	#N/A	PREDICTED: olfactomedin-4-like	1.2e-69	0.958	haplochromis burtoni olfactomedin-4-like mrna	1.2e-73	0.966
c34361_g0	1274	0.976621	Over	2.95299e-05	0.00185929	#N/A	PREDICTED: UPF0577 protein KIAA1324 homolog	0	0.901	---NA---	-	-
c98935_g0	257	1.25671	Over	2.95609e-05	0.00185929	#N/A	-	-	-	---NA---	-	-
c24580_g0	843	-1.25821	Under	2.97637e-05	0.00186706	#N/A	PREDICTED: homeobox protein HMX1-like	6.6e-151	0.754	haplochromis burtoni homeobox protein hmx1-like mrna	0	0.986
c10029_g0	333	-1.11657	Under	3.03845e-05	0.00190136	#N/A	PREDICTED: tubulin alpha-8 chain-like	9.2e-60	0.992	maylandia zebra tubulin alpha-8 chain-like mrna	1.4e-74	0.986
c9342_g0	641	-0.900228	Under	3.04387e-05	0.00190136	#N/A	-	-	-	---NA---	-	-
c23730_g0	864	-1.18851	Under	3.08443e-05	0.00192265	#N/A	PREDICTED: cysteine and tyrosine-rich protein 1	8.1e-54	0.9245	---NA---	-	-
c17267_g0	1280	-0.972888	Under	3.16142e-05	0.0019624	#N/A	PREDICTED: GTPase IMAP family member 7-like	1.1e-180	0.846	---NA---	-	-
c12470_g0	1503	-0.923129	Under	3.15531e-05	0.0019624	#N/A	PREDICTED: transcription factor Sp9	0	0.9755	---NA---	-	-
c10430_g0	3612	0.951137	Over	3.19415e-05	0.00197445	#N/A	PREDICTED: high affinity cationic amino acid transporter 1-like isoform X2	0	0.897	---NA---	-	-
c51734_g0	1029	0.972194	Over	3.18765e-05	0.00197445	#N/A	-	-	-	pundamilia nyererei camp-regulated d2 transcript variant mrna	0	0.98
c9596_g0	1488	-0.891869	Under	3.24959e-05	0.00200454	#N/A	PREDICTED: protein LBH-like	4e-45	0.874	---NA---	-	-
c30466_g0	730	-1.04775	Under	3.26844e-05	0.00201199	#N/A	-	-	-	---NA---	-	-
c43382_g0	821	1.03033	Over	3.35251e-05	0.00205947	#N/A	PREDICTED: cadherin-8-like isoform X1	7.3e-114	0.9275	---NA---	-	-
c22095_g0	942	1.13303	Over	3.36208e-05	0.00206108	#N/A	PREDICTED: cytochrome P450 2J2-like	9.9e-18	0.931	---NA---	-	-
c247_g0	493	-0.879483	Under	3.4331e-05	0.00209629	#N/A	-	-	-	haplochromis burtoni metallothionein mrna	5.9e-73	0.982
c36982_g0	561	1.42753	Over	3.43364e-05	0.00209629	#N/A	-	-	-	haplochromis burtoni cation exchanger transcript variant mrna	6.5e-126	0.9625
c27495_g0	1202	-1.04743	Under	3.49089e-05	0.00212686	#N/A	PREDICTED: claudin-4-like	3.5e-88	0.8865	---NA---	-	-
c497_g0	2524	-1.1979	Under	3.51133e-05	0.00213493	0.2677	PREDICTED: glycine amidinotransferase, mitochondrial	0	0.9495	---NA---	-	-
c29553_g0	1885	-0.888011	Under	3.55289e-05	0.00215578	#N/A	uncharacterized protein LOC102299128	1.6e-157	0.8795	---NA---	-	-
c5087_g0	1517	0.942104	Over	3.68892e-05	0.00223375	#N/A	-	-	-	---NA---	-	-
c575_g0	1877	0.875518	Over	3.81903e-05	0.00230783	#N/A	PREDICTED: probable basic-leucine zipper transcription factor H	3.1e-67	0.8015	---NA---	-	-
c46382_g0	618	-1.02947	Under	3.85637e-05	0.00232094	#N/A	-	-	-	haplochromis burtoni fibroblast growth factor 10 transcript variant mrna	1.8e-116	0.93
c24218_g0	2359	-0.894187	Under	3.85432e-05	0.00232094	#N/A	PREDICTED: transcription factor Sp8 isoform X1	0	0.965	-	-	-
c14684_g1	1959	1.10884	Over	3.96523e-05	0.00238163	#N/A	-	-	-	---NA---	-	-
c42878_g0	721	1.42165	Over	3.98545e-05	0.00238894	#N/A	-	-	-	haplochromis burtoni double c2-like alpha transcript variant mrna	5.6e-154	0.992
c3857_g0	4847	0.935418	Over	4.01865e-05	0.00240398	#N/A	PREDICTED: primary amine oxidase, liver isozyme-like	0	0.907	---NA---	-	-
c1058_g0	346	-0.88582	Under	4.0712e-05	0.00243052	0.2099	PREDICTED: keratin, type I cytoskeletal 13-like	1.3e-73	0.9205	haplochromis burtoni type i cytoskeletal 13-like mrna	1.3e-65	0.98
c379_g3	254	1.17204	Over	4.0934e-05	0.00243886	#N/A	-	-	-	oreochromis niloticus uncharacterized loc102081396 ncrna	1.8e-06	0.59
c26447_g0	896	-0.871003	Under	4.11642e-05	0.00244766	0.5244	PREDICTED: olfactomedin-4-like	0	0.8655	---NA---	-	-
c23584_g1	609	-1.22214	Under	4.19087e-05	0.00248694	#N/A	-	-	-	haplochromis chilotes containing v2r gene cluster clone: 10n7	4.4e-21	0.71
c48073_g0	762	1.54199	Over	4.25355e-05	0.00251911	#N/A	-	-	-	---NA---	-	-
c14152_g0	2063	0.878634	Over	4.33651e-05	0.00256312	#N/A	PREDICTED: rho guanine nucleotide exchange factor 33 isoform X1	0	0.914	---NA---	-	-
c22652_g0	1281	0.972094	Over	4.34664e-05	0.002564	#N/A	PREDICTED: short transient receptor potential channel 2-like	1.8e-174	0.7245	---NA---	-	-
c16027_g0	2189	1.24782	Over	4.35713e-05	0.00256509	#N/A	PREDICTED: probable G-protein coupled receptor 75	0	0.9535	---NA---	-	-
c19014_g0	2370	-0.882232	Under	4.39122e-05	0.00258004	#N/A	PREDICTED: bone morphogenetic protein 7-like	0	0.9765	---NA---	-	-
c10276_g0	4947	0.867736	Over	4.43173e-05	0.00259869	#N/A	PREDICTED: collagen alpha-3(V) chain	0	0.9035	---NA---	-	-
c75233_g0	238	-1.14797	Under	4.54441e-05	0.00265951	#N/A	PREDICTED: sodium- and chloride-dependent GABA transporter 2-like isoform X2	1.4e-44	0.98	maylandia zebra sodium- and chloride-dependent gaba transporter 2-like transcript variant mrna	1.4e-45	1
c11991_g0	1337	-0.876947	Under	4.56037e-05	0.0026636	#N/A	-	-	-	---NA---	-	-
c37994_g0	895	0.9457	Over	4.93866e-05	0.00287888	#N/A	PREDICTED: anoctamin-7 isoform X2	1.1e-178	0.9305	---NA---	-	-
c3779_g0	945	-0.86263	Under	5.04985e-05	0.00293792	0	PREDICTED: pleckstrin homology-like domain family A member 2	5.8e-88	0.945	---NA---	-	-
c9464_g0	1740	-1.06349	Under	5.0897e-05	0.00295531	#N/A	-	-	-	---NA---	-	-
c31552_g0	2132	-1.07951	Under	5.13316e-05	0.00297473	#N/A	PREDICTED: protein-glutamine gamma-glutamyltransferase 2	0	0.771	---NA---	-	-
c40118_g0	1012	-0.940615	Under	5.16363e-05	0.00298655	#N/A	-	-	-	---NA---	-	-
c78446_g0	486	1.33356	Over	5.20467e-05	0.00300443	#N/A	-	-	-	---NA---	-	-
c34784_g0	263	-1.0973	Under	5.31318e-05	0.00306112	#N/A	-	-	-	maylandia zebra alpha- -sialyltransferase 8f-like mrna	1.3e-48	1
c9959_g0	6122	0.894017	Over	5.39161e-05	0.00310028	#N/A	PREDICTED: sacsin isoform X2	0	0.968	---NA---	-	-
c16799_g0	521	-0.987671	Under	5.4037e-05	0.00310122	#N/A	-	-	-	maylandia zebra apoptosis facilitator bcl-2-like protein 14 mrna	8.1e-54	0.97
c4185_g1	1884	1.0834	Over	5.5268e-05	0.00316575	#N/A	PREDICTED: cytochrome P450 2J2-like	1.5e-13	0.9275	---NA---	-	-
c34171_g0	307	0.929429	Over	5.68318e-05	0.00324905	#N/A	-	-	-	haplochromis burtoni immunoglobulin member 10 partial mrna	4.8e-64	0.9625
c25753_g0	1091	1.35143	Over	5.72637e-05	0.00326745	#N/A	PREDICTED: sacsin isoform X2	0	0.983	---NA---	-	-
c985_g1	520	1.19347	Over	5.74695e-05	0.00327289	#N/A	-	-	-	---NA---	-	-
c25659_g0	2898	1.09802	Over	5.77036e-05	0.00327993	0.0759	PREDICTED: cysteine-rich secretory protein LCCL domain-containing 1	0	0.938	---NA---	-	-
c19356_g0	454	-1.14001	Under	5.83075e-05	0.00330161	#N/A	PREDICTED: tubulin alpha-8 chain-like	1.1e-27	0.9685	haplochromis burtoni tubulin alpha-8 chain-like mrna	7e-75	0.942
c5273_g0	5329	0.870712	Over	5.82674e-05	0.00330161	0.1695	PREDICTED: anosmin-1	0	0.9635	---NA---	-	-
c1943_g0	2192	-0.853017	Under	5.90121e-05	0.00333514	0.7306	PREDICTED: metalloproteinase inhibitor 2-like	1e-156	0.871	---NA---	-	-
c113288_g0	207	1.40312	Over	5.91385e-05	0.00333593	#N/A	-	-	-	---NA---	-	-
c17204_g0	850	0.862153	Over	5.97267e-05	0.00336272	#N/A	PREDICTED: uncharacterized protein LOC106097590, partial	1.1e-103	0.6325	---NA---	-	-
c21936_g0	2150	-0.884489	Under	5.98405e-05	0.00336274	0.1347	PREDICTED: ubiquitin carboxyl-terminal hydrolase 2-like	0	0.918	---NA---	-	-
c20687_g0	931	-0.978975	Under	6.04165e-05	0.00338225	#N/A	PREDICTED: regulator of G-protein signaling 21-like isoform X2	3.1e-99	0.936	oryzias latipes regulator of g-protein signaling 21-like transcript variant mrna	3.4e-93	0.932
c19886_g0	357	-0.884222	Under	6.06437e-05	0.00338225	#N/A	-	-	-	haplochromis burtoni fbj murine osteosarcoma viral oncogene homolog b transcript variant mrna	4.1e-66	1
c87629_g0	296	0.994772	Over	6.06313e-05	0.00338225	#N/A	PREDICTED: uncharacterized protein LOC106675996	3.2e-57	0.9305	maylandia zebra uncharacterized loc106675996 mrna	1.8e-57	0.946
c34157_g0	365	1.14792	Over	6.03379e-05	0.00338225	#N/A	-	-	-	neolamprologus brichardi alk tyrosine kinase receptor-like transcript variant mrna	2.7e-72	0.8667
c4086_g0	1343	-0.850542	Under	6.09295e-05	0.00338578	#N/A	PREDICTED: forkhead box protein Q1-like	1.4e-175	0.8235	---NA---	-	-
c25169_g0	237	0.931022	Over	6.09352e-05	0.00338578	#N/A	PREDICTED: myosin-7-like	1.3e-19	0.962	haplochromis burtoni myosin heavy fast skeletal muscle-like mrna	4.5e-40	0.988
c4408_g0	2572	-1.07891	Under	6.22941e-05	0.00345482	0.1253	PREDICTED: cytochrome P450 4V2	0	0.9145	---NA---	-	-
c3858_g0	1861	-0.890933	Under	6.31645e-05	0.00349005	0.5522	PREDICTED: uncharacterized protein LOC102305965 isoform X1	4.3e-172	0.8445	---NA---	-	-
c7415_g0	2892	-0.876279	Under	6.30651e-05	0.00349005	#N/A	-	-	-	---NA---	-	-
c5306_g1	281	-0.941566	Under	6.4222e-05	0.00354188	#N/A	-	-	-	haplochromis burtoni fbj murine osteosarcoma viral oncogene homolog b transcript variant mrna	2.8e-20	1
c42189_g0	719	-1.07881	Under	6.55903e-05	0.00361063	#N/A	-	-	-	maylandia zebra synaptotagmin-7-like transcript variant mrna	1.1e-12	0.68
c25340_g0	704	0.948246	Over	6.60586e-05	0.00362968	#N/A	PREDICTED: uncharacterized protein LOC102292550 isoform X3	5e-61	0.8005	haplochromis burtoni uncharacterized loc102292550 transcript variant mrna	1.9e-142	0.992
c16927_g0	358	-1.12122	Under	6.75164e-05	0.00370292	#N/A	PREDICTED: cAMP-dependent protein kinase type II-alpha regulatory subunit-like	1.9e-43	0.895	poecilia latipinna camp-dependent protein kinase type ii-alpha regulatory subunit-like transcript variant mrna	6.1e-71	0.95
c67388_g0	329	1.23775	Over	6.82323e-05	0.00373528	#N/A	PREDICTED: uncharacterized protein LOC101468398, partial	5e-51	0.5933	maylandia zebra uncharacterized loc101468398 partial mrna	1.2e-52	0.8533
c43251_g0	678	1.09022	Over	6.92691e-05	0.00378505	#N/A	-	-	-	haplochromis burtoni collagen alpha-1 chain-like transcript variant mrna	1.4e-11	0.91
c43079_g0	587	-1.15941	Under	7.04368e-05	0.00384178	#N/A	PREDICTED: tetraspanin-1	2.4e-127	0.7875	haplochromis burtoni tetraspanin-1-like mrna	3.7e-126	0.968
c5727_g0	12101	0.87743	Over	7.09937e-05	0.00386506	#N/A	PREDICTED: reelin isoform X1	0	0.988	-	-	-
c6570_g0	235	-0.927619	Under	7.30325e-05	0.0039621	#N/A	-	-	-	neolamprologus brichardi interferon alpha-inducible protein 27-like protein 2a-like transcript variant mrna	5e-34	0.9175
c61843_g0	539	1.17873	Over	7.30434e-05	0.0039621	#N/A	-	-	-	---NA---	-	-
c38016_g0	382	-1.06458	Under	7.53799e-05	0.00408138	#N/A	-	-	-	pundamilia nyererei nectin-1-like mrna	5.6e-72	0.985
c5413_g0	556	1.1538	Over	7.74979e-05	0.00418841	0.2741	PREDICTED: cytochrome P450 2J2	7.5e-86	0.936	neolamprologus brichardi cytochrome p450 2j2-like transcript variant misc_rna	2.3e-69	0.912
c17552_g0	515	-0.942088	Under	7.7676e-05	0.00419041	#N/A	-	-	-	---NA---	-	-
c22856_g0	360	-1.02181	Under	7.99473e-05	0.0042836	#N/A	-	-	-	---NA---	-	-
c5515_g0	2857	-0.862463	Under	7.99809e-05	0.0042836	#N/A	PREDICTED: transcription factor Sp7 isoform X1	0	0.9495	---NA---	-	-
c5159_g0	1435	0.851388	Over	7.9968e-05	0.0042836	0.1528	PREDICTED: platelet-derived growth factor receptor-like protein	0	0.886	---NA---	-	-
c12395_g0	2080	0.876163	Over	7.98597e-05	0.0042836	#N/A	PREDICTED: noelin-2-like isoform X1	0	0.976	---NA---	-	-
c27514_g0	971	1.18955	Over	8.11813e-05	0.00434006	#N/A	RNA-directed DNA polymerase from mobile element jockey	7.1e-71	0.694	---NA---	-	-
c105228_g0	503	1.12187	Over	8.18107e-05	0.00436584	#N/A	-	-	-	---NA---	-	-
c86606_g0	355	1.26795	Over	8.25269e-05	0.00439615	#N/A	-	-	-	---NA---	-	-
c17596_g0	1819	-0.850653	Under	8.3271e-05	0.00442784	#N/A	PREDICTED: phosphatidylcholine:ceramide cholinephosphotransferase 2	0	0.927	---NA---	-	-
c12013_g0	4976	1.24985	Over	8.35325e-05	0.0044338	#N/A	PREDICTED: tau-tubulin kinase 1 isoform X2	0	0.932	---NA---	-	-
c35301_g0	680	1.10733	Over	8.41963e-05	0.00446105	#N/A	-	-	-	---NA---	-	-
c15641_g0	2549	1.27384	Over	8.49226e-05	0.00449151	#N/A	PREDICTED: glucagon receptor	0	0.865	---NA---	-	-
c21124_g0	3594	0.851753	Over	8.52807e-05	0.00450243	0.1618	PREDICTED: chordin isoform X1	0	0.939	---NA---	-	-
c30932_g0	541	-1.07718	Under	8.5983e-05	0.00453144	#N/A	PREDICTED: ammonium transporter Rh type C isoform X1	2.3e-123	0.9695	---NA---	-	-
c24096_g0	1405	0.996671	Over	8.61413e-05	0.00453173	0.4445	PREDICTED: disintegrin and metalloproteinase domain-containing protein 12-like isoform X2	4.6e-73	0.925	---NA---	-	-
c3407_g0	3730	0.870588	Over	8.68571e-05	0.00456131	0.1978	PREDICTED: complement component C6	0	0.865	---NA---	-	-
c11603_g0	1306	-1.11422	Under	8.88136e-05	0.00465581	#N/A	-	-	-	---NA---	-	-
c889_g0	635	-0.834938	Under	9.2409e-05	0.00482723	#N/A	-	-	-	haplochromis burtoni glycine-rich rna-binding protein blt801-like mrna	4.9e-107	0.966
c4410_g0	1436	0.835363	Over	9.23696e-05	0.00482723	0.0733	PREDICTED: alcohol dehydrogenase 1	0	0.9545	---NA---	-	-
c3696_g0	3262	-1.02017	Under	9.3556e-05	0.00487856	0.1503	PREDICTED: protein unc-45 homolog B	0	0.9525	---NA---	-	-
c203_g0	393	-0.832043	Under	9.40452e-05	0.00489546	#N/A	-	-	-	haplochromis burtoni uncharacterized loc102302085 ncrna	1.3e-41	0.984
c1787_g0	747	-0.824578	Under	9.596e-05	0.00498639	#N/A	PREDICTED: c-C motif chemokine 21c-like	6.4e-42	0.73	larimichthys crocea chemokine (c-c motif) ligand 28 mrna	1.4e-141	0.794
c84923_g0	364	1.23749	Over	9.66709e-05	0.00501455	#N/A	-	-	-	maylandia zebra ras-related protein rab-38-like mrna	1e-76	0.945
c19077_g0	786	-0.879524	Under	0.000100984	0.00522005	#N/A	PREDICTED: immunoglobulin lambda-like polypeptide 5	6.3e-70	0.9525	neolamprologus brichardi ig heavy chain mem5-like mrna	1.4e-105	0.952
c20500_g0	1721	-0.871043	Under	0.000100911	0.00522005	#N/A	PREDICTED: transcriptional regulator Myc-2-like isoform X1	0	0.8025	---NA---	-	-
c93042_g0	262	-1.42361	Under	0.000101767	0.00523757	#N/A	PREDICTED: transmembrane 4 L6 family member 1-like	2.7e-39	0.7455	haplochromis burtoni transmembrane 4 l6 family member 1-like mrna	4.1e-55	0.988
c11944_g0	1968	-0.86773	Under	0.000101982	0.00523757	#N/A	PREDICTED: hairy/enhancer-of-split related with YRPW motif-like protein isoform X1	1e-144	0.9235	---NA---	-	-
c278_g0	730	0.840258	Over	0.000101545	0.00523757	#N/A	Tubulin beta chain, partial	2.3e-162	0.9995	---NA---	-	-
c24351_g0	2626	1.15093	Over	0.000102029	0.00523757	0.1676	PREDICTED: SLIT and NTRK-like protein 5	0	0.943	---NA---	-	-
c10448_g0	656	-0.834637	Under	0.000103183	0.00527853	#N/A	PREDICTED: receptor-transporting protein 3-like	1.5e-110	0.843	---NA---	-	-
c42764_g0	331	1.21628	Over	0.000103061	0.00527853	#N/A	-	-	-	maylandia zebra kiaa1644 ortholog transcript variant mrna	3.9e-67	1
c16142_g0	223	1.17083	Over	0.000103675	0.00529457	#N/A	-	-	-	---NA---	-	-
c3631_g0	5044	0.996612	Over	0.000104965	0.00534204	#N/A	flop protein	4.2e-44	0.9705	---NA---	-	-
c17923_g0	1032	1.11641	Over	0.000104791	0.00534204	#N/A	-	-	-	---NA---	-	-
c54475_g0	286	-1.03346	Under	0.000106305	0.00540096	#N/A	PREDICTED: fibroblast growth factor 10	1.1e-58	0.9035	haplochromis burtoni fibroblast growth factor 10 transcript variant mrna	2e-59	1
c2091_g1	815	-0.822918	Under	0.000107411	0.00543982	#N/A	PREDICTED: cytolysin RTX-A-like	9.9e-113	0.863	---NA---	-	-
c37301_g0	845	0.878227	Over	0.000107436	0.00543982	#N/A	PREDICTED: rho guanine nucleotide exchange factor 33-like	2.6e-161	0.8765	---NA---	-	-
c14694_g0	8739	0.876781	Over	0.000109135	0.00551643	#N/A	PREDICTED: ATP-binding cassette sub-family A member 2	0	0.9185	-	-	-
c41603_g0	235	0.973457	Over	0.000109322	0.00551648	#N/A	-	-	-	oreochromis niloticus uncharacterized loc102083104 ncrna	5.4e-43	0.972
c57148_g0	273	1.19033	Over	0.000109823	0.00553238	#N/A	-	-	-	haplochromis burtoni estrogen receptor beta-like transcript variant mrna	1.2e-54	1
c19255_g0	1876	-0.907355	Under	0.000110532	0.00555866	#N/A	PREDICTED: sodium/hydrogen exchanger 3-like	0	0.9115	---NA---	-	-
c2720_g0	1098	-0.833061	Under	0.00011135	0.00559031	0.2805	PREDICTED: retinol-binding protein 1	2.1e-95	0.9415	---NA---	-	-
c38_g1	1489	0.826313	Over	0.000112156	0.00562127	0.1467	PREDICTED: glyceraldehyde-3-phosphate dehydrogenase	0	0.9785	---NA---	-	-
c93468_g0	219	0.89332	Over	0.000116193	0.00581302	#N/A	PREDICTED: uncharacterized protein LOC102198700	1e-14	0.8076	haplochromis burtoni uncharacterized loc102311485 mrna	5.9e-16	0.912
c40571_g0	737	1.03436	Over	0.000116374	0.00581302	#N/A	-	-	-	haplochromis burtoni adrenoceptor beta 1 mrna	1.8e-157	0.966
c14647_g0	1554	-1.15163	Under	0.00011724	0.00583662	#N/A	PREDICTED: hemoglobin cathodic subunit beta-like	2.4e-98	0.8445	---NA---	-	-
c20363_g0	1501	-0.826242	Under	0.000117189	0.00583662	#N/A	PREDICTED: transmembrane protein 265	5.1e-12	0.575	---NA---	-	-
c3435_g1	2994	0.833754	Over	0.000117785	0.00585394	0.5115	PREDICTED: PDZ and LIM domain protein 5 isoform X2	0	0.9155	---NA---	-	-
c18469_g0	4211	1.2824	Over	0.000118448	0.00587706	#N/A	PREDICTED: SH3 and multiple ankyrin repeat domains protein 1 isoform X4	0	0.956	---NA---	-	-
c38359_g0	655	-1.18984	Under	0.000120066	0.00592757	#N/A	PREDICTED: claudin-10-like	6.7e-56	0.7525	haplochromis burtoni claudin-10-like mrna	2.7e-144	0.976
c33131_g0	456	-0.842874	Under	0.000120008	0.00592757	#N/A	-	-	-	pundamilia nyererei uncharacterized loc102210863 mrna	2e-63	0.792
c6897_g0	2024	0.845755	Over	0.000119813	0.00592757	#N/A	PREDICTED: cardiac phospholamban	7.9e-13	0.9375	---NA---	-	-
c30693_g0	1387	0.974591	Over	0.000121587	0.00599268	#N/A	unnamed protein product	3e-135	0.9805	---NA---	-	-
c1571_g0	3294	-0.817526	Under	0.00012207	0.00599474	0.1199	PREDICTED: serine/threonine-protein kinase Sgk1-like isoform X1	0	0.9715	---NA---	-	-
c24826_g0	1969	0.833717	Over	0.000121986	0.00599474	0.1833	PREDICTED: melanophilin-like isoform X1	0	0.8495	---NA---	-	-
c25521_g0	955	0.927929	Over	0.000122234	0.00599474	#N/A	-	-	-	haplochromis burtoni glutamate receptor nmda 2d-like transcript variant mrna	0	0.926
c9045_g0	2824	-0.94454	Under	0.000122608	0.00600313	#N/A	PREDICTED: copine-4	0	0.9715	---NA---	-	-
c14088_g0	1534	-0.857998	Under	0.000122942	0.00600959	#N/A	PREDICTED: homeobox protein Hox-B9	3.8e-179	0.8265	---NA---	-	-
c28819_g0	762	1.03244	Over	0.000126686	0.00618238	#N/A	PREDICTED: short transient receptor potential channel 2-like isoform X1	6.9e-167	0.96	---NA---	-	-
c1075_g0	1635	-0.828791	Under	0.000127208	0.00619767	0.206	PREDICTED: calretinin-like	0	0.9695	---NA---	-	-
c25433_g0	497	1.15599	Over	0.000130116	0.00632896	#N/A	-	-	-	---NA---	-	-
c237_g0	2260	-0.807084	Under	0.000130382	0.00633152	#N/A	PREDICTED: glutamine synthetase	0	0.975	---NA---	-	-
c37608_g0	975	0.842148	Over	0.000131309	0.00636405	#N/A	-	-	-	---NA---	-	-
c27898_g0	1072	1.12333	Over	0.000131481	0.00636405	0.2665	PREDICTED: rho guanine nucleotide exchange factor 25 isoform X1	0	0.9625	---NA---	-	-
c1344_g0	1268	-0.810305	Under	0.000132902	0.00642239	0.4893	PREDICTED: claudin-4-like	4.7e-83	0.9185	---NA---	-	-
c43096_g0	304	0.84057	Over	0.000134014	0.00646558	#N/A	PREDICTED: uncharacterized protein LOC106098146	4e-28	0.655	maylandia zebra protein shisa-5-like mrna	9e-26	0.78
c11760_g0	2464	-1.24	Under	0.00013785	0.00663986	#N/A	PREDICTED: neuronal acetylcholine receptor subunit beta-2-like	0	0.9565	---NA---	-	-
c20847_g0	3468	-0.827022	Under	0.000139351	0.00670127	0.2341	PREDICTED: HHIP-like protein 1	0	0.9365	---NA---	-	-
c13205_g0	2221	-0.82416	Under	0.000140069	0.00672491	#N/A	PREDICTED: proheparin-binding EGF-like growth factor isoform X1	6.7e-85	0.823	---NA---	-	-
c8603_g0	688	-0.825426	Under	0.000142182	0.00681531	#N/A	PREDICTED: thiosulfate sulfurtransferase/rhodanese-like domain-containing protein 1	5e-83	0.8375	---NA---	-	-
c18376_g0	811	-0.812038	Under	0.000143094	0.00684105	#N/A	-	-	-	neolamprologus brichardi coagulation factor vii-like mrna	2.4e-11	0.7633
c23165_g0	2057	0.84123	Over	0.00014318	0.00684105	0.372	PREDICTED: thrombomodulin-like	0	0.5735	---NA---	-	-
c41137_g0	642	-1.12961	Under	0.00014427	0.00687102	#N/A	PREDICTED: putative ferric-chelate reductase 1	1.8e-137	0.849	oreochromis niloticus ferric-chelate reductase 1 transcript variant mrna	3e-154	0.932
c257_g2	3312	0.818618	Over	0.000144144	0.00687102	0.2022	PREDICTED: decorin-like	0	0.93	---NA---	-	-
c3994_g0	439	-0.923084	Under	0.000144901	0.00687898	#N/A	-	-	-	maylandia zebra high mobility group at-hook 1 transcript variant mrna	1.7e-80	0.92
c21842_g0	1643	0.938144	Over	0.000144783	0.00687898	0.1281	PREDICTED: semaphorin-3G isoform X2	0	0.9665	---NA---	-	-
c6032_g0	3131	-0.814429	Under	0.000145844	0.0069127	0.4277	PREDICTED: matrix metalloproteinase-9	0	0.8935	---NA---	-	-
c34308_g0	505	-1.15221	Under	0.000147744	0.00696935	#N/A	PREDICTED: papilin	6.2e-98	0.894	pundamilia nyererei proteoglycan-like sulfated glycoprotein transcript variant mrna	5.6e-114	0.974
c97750_g0	229	0.979797	Over	0.000147455	0.00696935	#N/A	PREDICTED: LOW QUALITY PROTEIN: uncharacterized protein LOC101884145	6.4e-38	0.893	danio rerio uncharacterized loc101884145 mrna	6.1e-38	0.93
c96722_g0	382	1.00148	Over	0.000147742	0.00696935	#N/A	PREDICTED: endogenous retrovirus group K member 113 Pol protein-like, partial	6.4e-75	0.928	pundamilia nyererei endogenous retrovirus group k member 11 pol partial mrna	9.6e-79	0.96
c11926_g0	1877	-0.846614	Under	0.000148895	0.00700138	#N/A	PREDICTED: hemicentin-1-like	0	0.736	---NA---	-	-
c24338_g0	1314	1.01465	Over	0.000148767	0.00700138	#N/A	PREDICTED: LOW QUALITY PROTEIN: uncharacterized protein LOC104951437, partial	8.3e-06	0.7067	---NA---	-	-
c32383_g0	336	1.06764	Over	0.000154394	0.00724845	#N/A	-	-	-	haplochromis burtoni c-c chemokine receptor type 6-like mrna	6.4e-69	0.9533
c35059_g0	1043	-1.12659	Under	0.000157671	0.00739062	#N/A	PREDICTED: hemicentin-2 isoform X1	0	0.935	---NA---	-	-
c19766_g0	1010	0.998656	Over	0.000158996	0.00744094	#N/A	-	-	-	---NA---	-	-
c26067_g0	1719	1.11162	Over	0.000160655	0.00750677	#N/A	-	-	-	---NA---	-	-
c29574_g0	729	1.14676	Over	0.000163215	0.00761439	#N/A	PREDICTED: disintegrin and metalloproteinase domain-containing protein 12-like isoform X1	2.3e-163	0.9145	pundamilia nyererei disintegrin and metalloproteinase domain-containing protein 12-like transcript variant mrna	1.2e-164	0.994
c9812_g0	578	-0.816109	Under	0.000164985	0.00766084	#N/A	hypothetical protein Z043_101934	4.4e-25	0.914	haplochromis burtoni uncharacterized loc106633459 ncrna	3.6e-118	0.954
c4199_g0	1014	-0.806648	Under	0.000164974	0.00766084	#N/A	PREDICTED: cyclin-dependent kinases regulatory subunit 1	2.8e-36	0.9735	---NA---	-	-
c30153_g0	709	1.17968	Over	0.000164579	0.00766084	#N/A	-	-	-	---NA---	-	-
c33107_g0	1782	-1.0664	Under	0.000168643	0.00781846	#N/A	PREDICTED: uncharacterized protein LOC102308942	0	0.6935	---NA---	-	-
c17577_g0	2045	-0.821504	Under	0.000170743	0.00789972	#N/A	PREDICTED: fibromodulin	0	0.8835	---NA---	-	-
c48374_g0	402	1.0599	Over	0.000170928	0.00789972	#N/A	-	-	-	---NA---	-	-
c755_g1	1586	0.795375	Over	0.000171765	0.00792602	#N/A	unnamed protein product	1.8e-12	0.76	---NA---	-	-
c108483_g0	353	1.11956	Over	0.000172274	0.00793718	#N/A	-	-	-	---NA---	-	-
c26273_g0	1035	-1.20878	Under	0.00017357	0.00797227	#N/A	PREDICTED: discoidin domain-containing receptor 2-like	7.5e-90	0.9625	---NA---	-	-
c22712_g0	1949	-0.844036	Under	0.000173842	0.00797227	0.2224	PREDICTED: PR domain zinc finger protein 1-like	3e-39	0.9185	---NA---	-	-
c52245_g0	248	0.917687	Over	0.000173829	0.00797227	#N/A	-	-	-	haplochromis burtoni colony stimulating factor 1 receptor transcript variant mrna	2.6e-36	0.864
c28590_g0	2822	0.816088	Over	0.000174114	0.00797244	#N/A	PREDICTED: laminin subunit beta-4-like isoform X1	0	0.8175	---NA---	-	-
c450_g0	1766	-1.01115	Under	0.000175794	0.00803694	0.5328	PREDICTED: selenoprotein Pb-like	1.5e-142	0.8445	---NA---	-	-
c26690_g0	1891	-1.03051	Under	0.000177824	0.00811725	0.1733	PREDICTED: gap junction gamma-2 protein	0	0.9585	---NA---	-	-
c38732_g0	939	0.840294	Over	0.000180093	0.0082082	#N/A	PREDICTED: ras and EF-hand domain-containing protein isoform X2	1.6e-86	0.917	haplochromis burtoni ras and ef-hand domain containing transcript variant mrna	0	0.986
c35470_g0	503	-1.28083	Under	0.000182659	0.00829966	#N/A	PREDICTED: DNA-binding protein SATB2-like	9e-62	0.82	maylandia zebra dna-binding protein satb2-like transcript variant mrna	3.2e-119	0.984
c24746_g0	671	-0.841178	Under	0.000182547	0.00829966	#N/A	-	-	-	oreochromis niloticus uncharacterized loc102081602 ncrna	2.8e-16	0.97
c1912_g0	2580	0.788613	Over	0.000184349	0.00835087	0.1597	PREDICTED: purine nucleoside phosphorylase-like	1.5e-171	0.889	---NA---	-	-
c15905_g0	2591	0.952982	Over	0.00018431	0.00835087	#N/A	PREDICTED: AP-3 complex subunit beta-2 isoform X6	0	0.975	---NA---	-	-
c19043_g0	4271	1.13075	Over	0.000184747	0.00835613	#N/A	PREDICTED: latrophilin-1-like isoform X1	0	0.971	---NA---	-	-
c25077_g0	2105	-1.07461	Under	0.000186503	0.00840178	#N/A	-	-	-	---NA---	-	-
c81639_g0	284	0.953377	Over	0.000186518	0.00840178	#N/A	PREDICTED: ras and EF-hand domain-containing protein	1.1e-52	0.975	poecilia mexicana ras and ef-hand domain containing transcript variant mrna	4.4e-49	0.97
c28711_g0	3517	1.04997	Over	0.000186606	0.00840178	#N/A	PREDICTED: low-density lipoprotein receptor-related protein 2 isoform X4	0	0.9755	---NA---	-	-
c77472_g0	551	-0.954187	Under	0.0001874	0.00841462	#N/A	PREDICTED: mitochondrial ornithine transporter 1-like isoform X2	4.6e-92	0.943	haplochromis burtoni mitochondrial ornithine transporter 1-like transcript variant mrna	5.8e-101	0.95
c9364_g0	1276	-0.795028	Under	0.000187458	0.00841462	#N/A	PREDICTED: anterior gradient protein 3 homolog isoform X1	1.6e-133	0.8945	---NA---	-	-
c26086_g0	2635	-0.970927	Under	0.000191141	0.00855407	0.4131	PREDICTED: thrombospondin type-1 domain-containing protein 4 isoform X1	0	0.954	---NA---	-	-
c16867_g0	3143	0.939222	Over	0.00019086	0.00855407	#N/A	-	-	-	---NA---	-	-
c45233_g0	299	1.22311	Over	0.000193095	0.0086285	#N/A	PREDICTED: uncharacterized protein LOC101887055	1.4e-37	0.761	cyprinus carpio genome assembly common carp scaffold lg43	5.7e-55	0.882
c92575_g0	215	0.872525	Over	0.000195988	0.00874461	#N/A	PREDICTED: platelet-derived growth factor receptor-like protein isoform X1	1e-27	0.926	haplochromis burtoni platelet-derived growth factor receptor-like protein mrna	1.1e-32	0.884
c16173_g0	3076	0.811287	Over	0.000196896	0.0087719	#N/A	PREDICTED: sorting nexin-4-like isoform X1	0	0.926	---NA---	-	-
c7795_g0	5199	0.805439	Over	0.000198271	0.00881994	#N/A	PREDICTED: netrin-1-like	0	0.8665	---NA---	-	-
c33004_g0	701	1.12542	Over	0.00020016	0.00889066	#N/A	-	-	-	---NA---	-	-
c63574_g0	369	1.10506	Over	0.000200957	0.0089127	#N/A	PREDICTED: uncharacterized protein LOC102214915	6.3e-11	0.7325	oreochromis niloticus collagen alpha-1 chain-like transcript variant mrna	2.5e-19	0.764
c19242_g0	1175	-1.00859	Under	0.000203106	0.00899458	#N/A	PREDICTED: neurexophilin-4 isoform X2	9.8e-158	0.903	---NA---	-	-
c24728_g0	2299	1.04865	Over	0.000206105	0.00911377	#N/A	PREDICTED: CUB and sushi domain-containing protein 3-like	0	0.97	---NA---	-	-
c10846_g0	949	-0.841375	Under	0.000207481	0.00916095	#N/A	PREDICTED: transmembrane protein 119	1.4e-115	0.8435	stegastes partitus uncharacterized loc103353570 mrna	6.2e-100	0.924
c2680_g1	1979	-0.822975	Under	0.000208768	0.00920409	#N/A	PREDICTED: LOW QUALITY PROTEIN: insulin-like growth factor-binding protein 1	2.2e-135	0.8725	---NA---	-	-
c16328_g0	933	-0.940023	Under	0.000210473	0.00924297	#N/A	PREDICTED: endothelial cell-specific molecule 1-like isoform X2	2.4e-117	0.907	---NA---	-	-
c13730_g0	8001	0.920864	Over	0.000210584	0.00924297	#N/A	PREDICTED: uncharacterized protein LOC101486774	0	0.824	-	-	-
c30783_g0	562	0.990887	Over	0.000210438	0.00924297	#N/A	-	-	-	cyprinus carpio genome assembly common carp scaffold lg30	1.9e-22	0.784
c1716_g0	607	-0.784861	Under	0.000212256	0.0093026	#N/A	PREDICTED: macrophage migration inhibitory factor	1.2e-67	0.9375	haplochromis burtoni macrophage migration inhibitory factor (glycosylation-inhibiting factor) mrna	8.6e-140	0.986
c34261_g0	951	1.12479	Over	0.000213027	0.00932259	#N/A	PREDICTED: arrestin domain-containing protein 3-like isoform X2	6.6e-24	0.8611	---NA---	-	-
c36602_g0	1130	0.838304	Over	0.000214518	0.00937403	#N/A	PREDICTED: uncharacterized protein LOC101468398, partial	2.5e-156	0.5925	---NA---	-	-
c44_g1	2603	-0.787296	Under	0.000218424	0.00953069	#N/A	PREDICTED: collagen alpha-1(XI) chain-like	0	0.9755	---NA---	-	-
c40341_g0	1042	-1.01154	Under	0.000219522	0.00956452	0.1194	PREDICTED: glypican-5 isoform X1	0	0.894	---NA---	-	-
c51453_g0	355	-1.08494	Under	0.000220303	0.00956512	#N/A	-	-	-	neolamprologus brichardi homeobox protein hox-d10a-like mrna	5.2e-69	0.9975
c7543_g0	2341	0.800543	Over	0.000220503	0.00956512	#N/A	PREDICTED: chondroadherin	0	0.8955	---NA---	-	-
c1086_g1	384	0.930494	Over	0.000220026	0.00956512	#N/A	-	-	-	maylandia zebra poly -binding protein 3-like transcript variant mrna	1.5e-71	0.992
c34742_g0	1733	0.84553	Over	0.000221562	0.00959675	#N/A	PREDICTED: fer-1-like protein 4	0	0.9075	---NA---	-	-
c28450_g0	1124	0.948905	Over	0.000221879	0.00959675	#N/A	-	-	-	---NA---	-	-
c25783_g0	3989	1.06833	Over	0.000222634	0.00961539	#N/A	PREDICTED: proline-rich transmembrane protein 4	0	0.8005	-	-	-
c55774_g0	220	-1.31756	Under	0.000224499	0.00968183	#N/A	-	-	-	pundamilia nyererei cyclic amp-responsive element-binding protein 5-like transcript variant mrna	5e-41	0.96
c11931_g0	3075	1.11661	Over	0.000225721	0.00972041	#N/A	PREDICTED: intestinal mucin-like protein	0	0.718	---NA---	-	-
c1312_g0	2530	0.780867	Over	0.000226369	0.00973419	#N/A	PREDICTED: hyaluronan and proteoglycan link protein 1	0	0.8555	---NA---	-	-
c4857_g0	829	-1.09523	Under	0.000227053	0.00974947	#N/A	PREDICTED: deoxycytidylate deaminase-like	1.2e-112	0.826	haplochromis burtoni deoxycytidylate deaminase-like mrna	2.9e-163	0.934
c34764_g0	1023	1.01127	Over	0.000227775	0.00976636	#N/A	-	-	-	---NA---	-	-
c38993_g0	435	-1.09179	Under	0.000234692	0.0100484	#N/A	-	-	-	oreochromis niloticus probable e3 ubiquitin-protein ligase herc3 mrna	1.8e-71	0.955
c21462_g0	703	-0.783753	Under	0.000237385	0.0101491	#N/A	PREDICTED: agouti-signaling protein	1.2e-112	0.7005	haplochromis burtoni agouti-signaling protein mrna	2.7e-159	0.932
c29770_g0	908	1.14304	Over	0.000238963	0.0102018	#N/A	-	-	-	---NA---	-	-
c13397_g0	1434	0.83979	Over	0.000241429	0.0102923	#N/A	PREDICTED: uncharacterized protein LOC102303001	3.4e-162	0.7425	---NA---	-	-
c39892_g0	203	-0.99308	Under	0.000242249	0.0102977	#N/A	immunoglobulin light chain variable region	9.7e-36	0.9275	pundamilia nyererei ig heavy chain mem5-like transcript variant mrna	2.8e-35	0.918
c44651_g0	702	0.860121	Over	0.000242222	0.0102977	#N/A	-	-	-	oreochromis niloticus uncharacterized loc102081207 transcript variant ncrna	2.4e-105	0.972
c10881_g0	467	-0.808291	Under	0.000243764	0.0103472	#N/A	PREDICTED: cytochrome c oxidase assembly factor 3 homolog, mitochondrial-like	4.5e-52	0.8805	maylandia zebra cytochrome c oxidase assembly factor 3 mitochondrial-like mrna	7.9e-96	0.946
c3847_g0	8335	-0.780929	Under	0.000244604	0.0103681	0.4737	PREDICTED: collagen alpha-1(XXII) chain isoform X1	0	0.92	-	-	-
c36302_g0	1671	-0.868768	Under	0.000250484	0.010587	#N/A	-	-	-	---NA---	-	-
c42643_g0	494	-0.817986	Under	0.000250235	0.010587	#N/A	-	-	-	haplochromis burtoni kinesin family member 5b mrna	1e-101	0.9
c25539_g0	825	0.918748	Over	0.000252368	0.0106515	#N/A	-	-	-	---NA---	-	-
c38082_g0	654	0.900403	Over	0.00025559	0.0107722	#N/A	-	-	-	---NA---	-	-
c14464_g0	2869	1.01459	Over	0.000259694	0.0109296	#N/A	PREDICTED: C1q-related factor-like	3.9e-125	0.867	---NA---	-	-
c55816_g0	333	0.95705	Over	0.000260621	0.0109531	#N/A	PREDICTED: UPF0577 protein KIAA1324 homolog	1.9e-69	0.9115	haplochromis burtoni kiaa1324 ortholog mrna	2.3e-72	0.96
c64213_g0	304	-0.973468	Under	0.000261235	0.0109634	#N/A	PREDICTED: protein FAM110C	2.9e-19	0.931	haplochromis burtoni family with sequence similarity member c mrna	2.4e-20	1
c31370_g0	592	-1.16872	Under	0.000261694	0.0109671	#N/A	PREDICTED: sphingosine 1-phosphate receptor 4	5.4e-52	0.84	haplochromis burtoni sphingosine-1-phosphate receptor 4 mrna	6e-144	0.896
c25570_g0	1152	-1.21803	Under	0.000262172	0.0109688	0.3126	PREDICTED: nicotinamide riboside kinase 1 isoform X2	1.5e-144	0.9185	haplochromis burtoni nicotinamide riboside kinase 1-like transcript variant mrna	0	0.996
c13152_g0	2508	-0.853394	Under	0.000262472	0.0109688	#N/A	PREDICTED: myeloid-associated differentiation marker-like protein 2-like	0	0.9395	---NA---	-	-
c20875_g0	671	-0.811628	Under	0.000262897	0.010971	0.6185	PREDICTED: OCIA domain-containing protein 2	6.5e-113	0.838	pundamilia nyererei ocia domain containing 2 transcript variant mrna	1.9e-155	0.986
c82634_g0	259	1.15572	Over	0.000265944	0.0110826	#N/A	-	-	-	---NA---	-	-
c3227_g1	1198	0.810418	Over	0.000266757	0.0110981	0.1875	PREDICTED: lecithin retinol acyltransferase-like	0	0.88	---NA---	-	-
c45380_g0	239	1.05384	Over	0.000267064	0.0110981	#N/A	-	-	-	haplochromis burtoni sam pointed domain containing ets transcription factor mrna	1.9e-49	0.95
c42517_g0	257	0.876386	Over	0.000267667	0.0111076	#N/A	-	-	-	neolamprologus brichardi probable serine threonine-protein kinase clka-like mrna	2.2e-12	0.71
c34015_g0	785	-0.895408	Under	0.000269303	0.0111599	#N/A	PREDICTED: serine protease HTRA3-like	1.4e-127	0.892	---NA---	-	-
c29795_g0	611	-0.80034	Under	0.00027109	0.0112183	#N/A	PREDICTED: RING finger protein 222	4.9e-121	0.7885	haplochromis burtoni ring finger protein 222 mrna	3.3e-136	0.816
c491_g1	2494	-1.02704	Under	0.000278045	0.0114741	0.3107	PREDICTED: carbonic anhydrase-like	0	0.9215	---NA---	-	-
c47866_g0	398	0.960771	Over	0.000277739	0.0114741	#N/A	-	-	-	nothobranchius furzeri bac clone grz-b-a- contig 1	2.5e-37	0.65
c8904_g1	999	-0.932834	Under	0.000278494	0.0114767	#N/A	-	-	-	---NA---	-	-
c5314_g0	2053	-0.776484	Under	0.000282992	0.0116459	0	PREDICTED: suppressor of cytokine signaling 3	1.8e-143	0.863	---NA---	-	-
c20770_g0	4827	0.958395	Over	0.000284148	0.0116772	0.0264	PREDICTED: glutamate receptor ionotropic, kainate 3	0	0.978	---NA---	-	-
c23261_g0	1662	1.0568	Over	0.000285203	0.0117044	#N/A	PREDICTED: low-density lipoprotein receptor-related protein 2 isoform X4	0	0.983	---NA---	-	-
c21165_g0	3906	-1.10167	Under	0.00028639	0.0117268	#N/A	PREDICTED: protein FAM196B	0	0.832	---NA---	-	-
c11938_g1	1573	0.965047	Over	0.00028654	0.0117268	#N/A	PREDICTED: uncharacterized protein LOC106519479	9.3e-16	0.665	---NA---	-	-
c9866_g0	3460	0.779593	Over	0.000288114	0.011775	#N/A	PREDICTED: cytohesin-3	0	0.9905	---NA---	-	-
c16567_g0	3347	-0.909691	Under	0.000289683	0.0117969	#N/A	PREDICTED: teashirt homolog 3-like	0	0.921	---NA---	-	-
c10144_g0	4715	0.825054	Over	0.000289844	0.0117969	#N/A	PREDICTED: cGMP-dependent protein kinase 1-like isoform X1	0	0.9605	---NA---	-	-
c9707_g1	3831	0.937461	Over	0.00028984	0.0117969	#N/A	PREDICTED: uncharacterized protein KIAA1211-like homolog	0	0.7255	---NA---	-	-
c41619_g0	471	0.868065	Over	0.000291922	0.0118652	#N/A	-	-	-	haplochromis burtoni potassium inwardly rectifying subfamily member 2 transcript variant mrna	6.8e-90	0.998
c6416_g0	3053	0.868506	Over	0.000293812	0.0119257	0.2333	PREDICTED: protein phosphatase 1 regulatory subunit 3F isoform X1	0	0.896	---NA---	-	-
c12454_g0	2755	0.798886	Over	0.000297159	0.0120451	#N/A	PREDICTED: endonuclease domain-containing 1 protein-like	0	0.723	---NA---	-	-
c5744_g0	402	-0.909651	Under	0.000298328	0.012076	#N/A	-	-	-	---NA---	-	-
c66222_g0	547	-0.989662	Under	0.000299645	0.0121128	#N/A	-	-	-	---NA---	-	-
c24893_g0	837	-0.857521	Under	0.000304315	0.0122697	#N/A	PREDICTED: uncharacterized protein LOC102303724	9e-108	0.89	haplochromis burtoni uncharacterized loc102303724 transcript variant mrna	3.7e-156	0.886
c29217_g0	382	-0.856953	Under	0.000304768	0.0122697	#N/A	-	-	-	maylandia zebra e3 ubiquitin-protein ligase trim39-like transcript variant mrna	5.9e-61	0.944
c20323_g0	5411	0.916861	Over	0.000304458	0.0122697	#N/A	PREDICTED: adhesion G protein-coupled receptor A1	0	0.9255	---NA---	-	-
c4825_g0	800	0.943761	Over	0.000310048	0.0124654	#N/A	-	-	-	haplochromis burtoni protein tyrosine receptor f polypeptide interacting protein alpha 2 transcript variant mrna	2e-85	1
c14610_g0	3973	0.828062	Over	0.000313599	0.0125911	#N/A	PREDICTED: sia-alpha-2,3-Gal-beta-1,4-GlcNAc-R:alpha 2,8-sialyltransferase-like	0	0.9665	---NA---	-	-
c27376_g0	2006	0.953831	Over	0.000316135	0.0126757	#N/A	-	-	-	---NA---	-	-
c26655_g0	942	1.01112	Over	0.000316797	0.0126851	#N/A	-	-	-	---NA---	-	-
c70225_g0	382	1.07845	Over	0.000320832	0.0128294	#N/A	-	-	-	---NA---	-	-
c33211_g0	1117	-1.04527	Under	0.000322398	0.0128731	#N/A	PREDICTED: claudin-10-like	5.7e-179	0.8625	maylandia zebra claudin-10-like mrna	0	0.988
c38638_g0	442	0.930522	Over	0.000322793	0.0128731	#N/A	-	-	-	maylandia zebra sulfotransferase family cytosolic 2b member 1-like mrna	2.4e-94	0.995
c11989_g0	2908	0.838096	Over	0.00032778	0.0130544	#N/A	-	-	-	---NA---	-	-
c20016_g0	5172	-0.812331	Under	0.000329473	0.0131043	0.4733	PREDICTED: kinesin-like protein KIF26B	0	0.9175	---NA---	-	-
c50436_g0	493	1.21414	Over	0.000331077	0.0131505	#N/A	-	-	-	-	-	-
c589_g0	696	-0.759995	Under	0.000332189	0.013177	#N/A	PREDICTED: acyl-CoA-binding protein-like	4.3e-52	0.847	poecilia formosa acyl- -binding mrna	3.7e-39	0.868
c31464_g0	753	-0.761949	Under	0.000336982	0.0133493	#N/A	-	-	-	haplochromis burtoni dehydrogenase reductase (sdr family) x-linked mrna	6.2e-151	0.95
c8533_g0	659	-0.763326	Under	0.000338158	0.013378	#N/A	PREDICTED: nuclear transport factor 2-like	2.6e-91	0.8425	neolamprologus brichardi nuclear transport factor 2-like transcript variant mrna	6e-146	0.986
c71498_g0	331	1.21433	Over	0.000343448	0.0135692	#N/A	-	-	-	-	-	-
c155_g0	620	-0.759732	Under	0.000345684	0.0136271	#N/A	PREDICTED: protein S100-P-like	1.5e-45	0.803	pundamilia nyererei protein s100-p-like mrna	2e-89	0.964
c34047_g0	594	0.81063	Over	0.000345833	0.0136271	#N/A	PREDICTED: synaptotagmin-like protein 2 isoform X1	4.9e-25	0.95	haplochromis burtoni synaptotagmin-like protein 2 transcript variant mrna	7.7e-131	0.95
c15636_g0	5276	-0.812009	Under	0.000346408	0.0136317	#N/A	PREDICTED: contactin-3-like	0	0.919	---NA---	-	-
c33557_g0	261	-1.18821	Under	0.000349572	0.0137379	#N/A	PREDICTED: claudin-4-like	3.5e-36	0.9005	haplochromis burtoni claudin-4-like mrna	4.1e-55	0.978
c17168_g0	270	-0.769398	Under	0.000350153	0.0137426	#N/A	-	-	-	oreochromis niloticus dehydrogenase reductase sdr family member 11-like mrna	4.5e-44	0.93
c51426_g0	1194	-1.02092	Under	0.000351027	0.0137587	#N/A	PREDICTED: hemicentin-2 isoform X1	0	0.934	---NA---	-	-
c728_g7	656	0.883882	Over	0.000358052	0.0140155	#N/A	-	-	-	oreochromis niloticus uncharacterized loc102083218 transcript variant ncrna	1.3e-54	0.802
c2989_g0	1525	-0.868429	Under	0.000358937	0.0140317	#N/A	PREDICTED: NADH dehydrogenase [ubiquinone] 1 alpha subcomplex subunit 4-like 2	4.3e-49	0.9435	---NA---	-	-
c23722_g0	2885	-0.911279	Under	0.000363191	0.0141793	1.2911	PREDICTED: myosin-IIIa isoform X5	0	0.961	---NA---	-	-
c14863_g0	844	0.859642	Over	0.000363795	0.0141801	#N/A	PREDICTED: hairy/enhancer-of-split related with YRPW motif protein 1-like	4.4e-09	0.9531	---NA---	-	-
c8208_g0	7584	0.907215	Over	0.000364167	0.0141801	#N/A	PREDICTED: caskin-1-like	0	0.935	---NA---	-	-
c10245_g0	3097	-0.813606	Under	0.000364792	0.0141858	#N/A	PREDICTED: dapper homolog 2	0	0.8185	---NA---	-	-
c14407_g0	1051	-0.795295	Under	0.000366986	0.0142338	#N/A	PREDICTED: mast cell protease 1A-like isoform X2	1.5e-178	0.8615	---NA---	-	-
c114122_g0	396	0.873306	Over	0.000366624	0.0142338	#N/A	-	-	-	---NA---	-	-
c60164_g0	436	-0.800229	Under	0.00036834	0.0142491	#N/A	PREDICTED: myelin-oligodendrocyte glycoprotein-like	3.8e-71	0.985	neolamprologus brichardi myelin-oligodendrocyte glyco mrna	1.8e-67	0.994
c70871_g0	639	1.07077	Over	0.000368163	0.0142491	#N/A	PREDICTED: formin-like isoform X3	6.6e-98	0.856	oreochromis niloticus formin 1 transcript variant mrna	4.4e-135	0.844
c570_g0	2560	0.764793	Over	0.000369424	0.0142724	0.2835	PREDICTED: myelin protein P0 isoform X2	1e-113	0.9835	---NA---	-	-
c10299_g0	1578	-0.767802	Under	0.00037115	0.0143204	#N/A	PREDICTED: Golgi-associated plant pathogenesis-related protein 1	2.8e-106	0.9555	---NA---	-	-
c44118_g0	653	0.917211	Over	0.000374111	0.0144159	#N/A	-	-	-	oreochromis niloticus uncharacterized loc102079805 transcript variant ncrna	3.3e-135	1
c4768_g0	5125	-0.766058	Under	0.000375404	0.0144434	0.0282	PREDICTED: semaphorin-5A	0	0.977	---NA---	-	-
c4529_g0	5549	-0.763983	Under	0.000376218	0.0144434	#N/A	PREDICTED: collagen alpha-1(XI) chain isoform X1	0	0.868	---NA---	-	-
c11570_g0	854	0.807018	Over	0.000376284	0.0144434	#N/A	-	-	-	---NA---	-	-
c42421_g0	332	0.949456	Over	0.000377781	0.0144821	#N/A	PREDICTED: laminin subunit beta-4-like	4.2e-68	0.899	maylandia zebra laminin subunit beta-4-like transcript variant mrna	2.2e-72	0.978
c93898_g0	316	1.12018	Over	0.000379016	0.0145107	#N/A	-	-	-	---NA---	-	-
c2943_g0	1689	-0.777081	Under	0.000382035	0.0146074	0.0695	PREDICTED: 1,25-dihydroxyvitamin D(3) 24-hydroxylase, mitochondrial	0	0.9455	---NA---	-	-
c61938_g0	448	0.82831	Over	0.000383774	0.014655	#N/A	PREDICTED: ras and EF-hand domain-containing protein	2.2e-92	0.884	haplochromis burtoni ras and ef-hand domain containing transcript variant mrna	8.2e-86	0.96
c22370_g0	2789	-0.779219	Under	0.000385953	0.0147193	#N/A	PREDICTED: tumor necrosis factor receptor superfamily member 9-like	3.7e-170	0.7055	---NA---	-	-
c27856_g0	1212	0.799733	Over	0.000387525	0.0147603	0.735	estrogen receptor beta-like	2e-38	0.9275	---NA---	-	-
c28364_g0	995	0.810928	Over	0.000390403	0.0148508	#N/A	-	-	-	---NA---	-	-
c15295_g0	4084	-0.757919	Under	0.000391659	0.0148795	#N/A	PREDICTED: uncharacterized protein LOC102307931	0	0.8515	---NA---	-	-
c39052_g0	660	0.835637	Over	0.000392284	0.0148842	#N/A	PREDICTED: laminin subunit beta-4-like	2.6e-120	0.8255	maylandia zebra laminin subunit beta-4-like transcript variant mrna	2.9e-133	0.98
c49302_g0	301	1.05491	Over	0.000396225	0.0150145	#N/A	-	-	-	---NA---	-	-
c22557_g0	1123	-0.755651	Under	0.000401049	0.0151393	#N/A	PREDICTED: uncharacterized protein LOC102313036	7.2e-142	0.58	haplochromis burtoni uncharacterized loc102313036 mrna	0	0.782
c5620_g0	1588	0.794929	Over	0.000400656	0.0151393	#N/A	PREDICTED: trichohyalin-like	8.4e-34	0.568	---NA---	-	-
c58922_g0	826	1.18528	Over	0.000400268	0.0151393	#N/A	-	-	-	---NA---	-	-
c40223_g0	738	-0.86124	Under	0.000402102	0.0151598	#N/A	-	-	-	maylandia zebra hhip-like protein 1 transcript variant mrna	4.9e-156	0.96
c15601_g0	719	-0.806517	Under	0.000407192	0.0153322	#N/A	PREDICTED: homeobox protein MSH-D-like	8.5e-138	0.8475	haplochromis burtoni homeobox protein msh-d-like mrna	2.8e-159	0.874
c427_g1	515	-0.752205	Under	0.000410855	0.015431	#N/A	PREDICTED: ATP synthase subunit f, mitochondrial	2.9e-73	0.936	haplochromis burtoni atp h+ mitochondrial fo subunit f2 mrna	1.1e-89	0.966
c1698_g0	2085	0.771821	Over	0.000410743	0.015431	0.0615	PREDICTED: inward rectifier potassium channel 2	0	0.968	---NA---	-	-
c32072_g0	880	-0.78452	Under	0.000416344	0.0156174	#N/A	PREDICTED: class A basic helix-loop-helix protein 9	2.4e-106	0.8275	---NA---	-	-
c45121_g0	212	0.932028	Over	0.000417822	0.015653	#N/A	-	-	-	---NA---	-	-
c15487_g0	4698	1.02589	Over	0.00041836	0.0156534	#N/A	PREDICTED: leucine-rich repeat-containing protein 4-like	0	0.8615	---NA---	-	-
c13672_g0	2305	0.792056	Over	0.000420255	0.0156878	#N/A	PREDICTED: neurofilament medium polypeptide-like isoform X1	1e-55	0.9367	---NA---	-	-
c23405_g0	2119	1.04467	Over	0.000420335	0.0156878	#N/A	PREDICTED: sacsin	0	0.967	---NA---	-	-
c7418_g0	2245	-0.747854	Under	0.000421855	0.0157247	#N/A	PREDICTED: protein-glutamine gamma-glutamyltransferase 5-like	0	0.872	---NA---	-	-
c3522_g2	2938	0.74103	Over	0.000422604	0.0157329	1.1479	PREDICTED: intestinal mucin-like protein	0	0.766	---NA---	-	-
c2621_g0	3207	0.772524	Over	0.000423671	0.0157528	0.1335	PREDICTED: solute carrier family 25 member 36-A	5.2e-120	0.9685	---NA---	-	-
c99303_g0	247	0.981239	Over	0.000426361	0.015833	#N/A	-	-	-	---NA---	-	-
c24862_g0	2105	-0.788965	Under	0.000427551	0.0158573	#N/A	PREDICTED: cyclic GMP-AMP synthase isoform X1	0	0.77	---NA---	-	-
c3136_g0	498	-0.750744	Under	0.000435418	0.0161289	0.1422	PREDICTED: replication protein A 14 kDa subunit	1.3e-80	0.9055	haplochromis burtoni replication protein 14kda mrna	2.4e-110	0.966
c16181_g0	3033	-0.763706	Under	0.000438237	0.0161929	#N/A	PREDICTED: serine/threonine-protein kinase Sgk2	0	0.953	---NA---	-	-
c9462_g0	2325	0.93894	Over	0.00043792	0.0161929	#N/A	PREDICTED: caskin-1 isoform X6	0	0.952	---NA---	-	-
c1913_g0	684	-0.745506	Under	0.000440249	0.016247	#N/A	PREDICTED: 26S proteasome complex subunit DSS1	1.2e-19	0.9665	fundulus heteroclitus split hand foot malformation type 1 mrna	9.4e-27	0.82
c13157_g0	3246	0.759846	Over	0.000440883	0.0162502	#N/A	PREDICTED: actin-binding LIM protein 3-like isoform X3	0	0.899	---NA---	-	-
c99057_g0	414	0.827117	Over	0.00044412	0.0163408	#N/A	PREDICTED: uncharacterized protein LOC102304362 isoform X2	1.7e-85	0.7586	haplochromis burtoni uncharacterized loc102304362 transcript variant mrna	1.8e-88	0.988
c28165_g0	845	1.07333	Over	0.000444441	0.0163408	#N/A	-	-	-	---NA---	-	-
c18490_g1	2382	0.785257	Over	0.000451018	0.0165416	#N/A	PREDICTED: complement C4-B-like	0	0.8635	---NA---	-	-
c32653_g0	516	0.891691	Over	0.0004505	0.0165416	#N/A	PREDICTED: fer-1-like protein 6, partial	8.7e-87	0.869	oreochromis niloticus fer-1-like family member 6 transcript variant mrna	4.6e-95	0.926
c24668_g0	1524	-1.03377	Under	0.000455308	0.0166783	0.265	PREDICTED: carbonic anhydrase 7 isoform X1	0	0.8845	---NA---	-	-
c13267_g0	4596	0.793861	Over	0.000455979	0.0166823	#N/A	PREDICTED: CD109 antigen-like	0	0.76	---NA---	-	-
c20044_g0	3358	0.785484	Over	0.000458482	0.0167532	#N/A	PREDICTED: junction plakoglobin-like	0	0.9515	---NA---	-	-
c24389_g0	2655	0.98734	Over	0.000463932	0.0169315	#N/A	PREDICTED: prominin-1-A-like isoform X2	0	0.979	---NA---	-	-
c23220_g0	1180	-0.911847	Under	0.000467729	0.0169865	#N/A	-	-	-	---NA---	-	-
c16768_g0	2982	0.83501	Over	0.000467453	0.0169865	#N/A	-	-	-	---NA---	-	-
c86131_g0	424	0.99109	Over	0.000466576	0.0169865	#N/A	-	-	-	pundamilia nyererei uncharacterized loc102197313 transcript variant mrna	9.1e-76	0.964
c59097_g0	440	1.16767	Over	0.000467113	0.0169865	#N/A	PREDICTED: uncharacterized protein LOC106632824, partial	2e-93	0.8525	maylandia zebra uncharacterized loc106676961 transcript variant mrna	1.2e-94	0.98
c17086_g0	2944	-0.814638	Under	0.000469236	0.0170204	#N/A	PREDICTED: ADM2-like	8.9e-87	0.715	---NA---	-	-
c3411_g0	7078	0.749347	Over	0.000470066	0.0170297	0.2697	PREDICTED: A-kinase anchor protein 12-like isoform X1	0	0.829	---NA---	-	-
c19406_g0	226	0.774266	Over	0.000475063	0.0171734	#N/A	PREDICTED: L-rhamnose-binding lectin CSL3-like, partial	4.4e-45	0.787	pundamilia nyererei l-rhamnose-binding lectin csl3-like transcript variant mrna	2.8e-45	0.98
c66263_g0	360	1.17044	Over	0.000475189	0.0171734	#N/A	-	-	-	---NA---	-	-
c14897_g0	1069	-0.753734	Under	0.000480494	0.017344	#N/A	PREDICTED: collagen alpha-1(XI) chain-like	1.7e-68	0.942	---NA---	-	-
c15650_g0	206	0.879836	Over	0.000481513	0.0173596	#N/A	-	-	-	haplochromis burtoni cadherin-5-like mrna	2.8e-35	0.935
c27576_g0	1202	-0.804778	Under	0.000484473	0.0174451	#N/A	PREDICTED: B-cell antigen receptor complex-associated protein alpha chain	3.8e-143	0.715	---NA---	-	-
c73780_g0	639	0.78617	Over	0.000485639	0.0174659	#N/A	-	-	-	---NA---	-	-
c3279_g0	2599	0.733275	Over	0.000489694	0.0175905	#N/A	PREDICTED: breast carcinoma-amplified sequence 1 isoform X10	3e-174	0.8955	---NA---	-	-
c17989_g0	2469	0.856449	Over	0.00049126	0.0176041	#N/A	PREDICTED: coiled-coil domain-containing protein 85A-like	0	0.949	---NA---	-	-
c47614_g0	1034	0.974645	Over	0.000490925	0.0176041	#N/A	-	-	-	---NA---	-	-
c11841_g0	1503	0.739388	Over	0.000497246	0.0177971	#N/A	PREDICTED: transient receptor potential cation channel subfamily M member 1-like isoform X1	0	0.9805	---NA---	-	-
c15875_g0	5524	0.73365	Over	0.000498199	0.0178085	#N/A	PREDICTED: fer-1-like protein 6	0	0.854	---NA---	-	-
c9880_g0	4191	0.772086	Over	0.000498765	0.0178085	#N/A	PREDICTED: growth hormone receptor-like	0	0.9145	---NA---	-	-
c96706_g0	423	0.926363	Over	0.000499815	0.0178245	#N/A	PREDICTED: uncharacterized protein LOC103911441	5.3e-38	0.6655	poecilia mexicana uncharacterized loc106912190 mrna	4.7e-32	0.676
c7539_g0	1265	0.866277	Over	0.000502316	0.0178922	#N/A	PREDICTED: PDZ and LIM domain protein 3	0	0.94	---NA---	-	-
c20186_g0	2321	1.00063	Over	0.000503654	0.0179184	#N/A	-	-	-	---NA---	-	-
c888_g0	224	-0.734817	Under	0.000510802	0.0181509	#N/A	-	-	-	haplochromis burtoni uncharacterized loc102309500 mrna	4.6e-36	0.965
c40046_g0	225	-0.808998	Under	0.000520718	0.0184811	#N/A	-	-	-	---NA---	-	-
c38277_g0	289	-0.896323	Under	0.000522469	0.0185211	#N/A	-	-	-	haplochromis burtoni transcription factor sp6-like mrna	1.2e-60	1
c42990_g0	847	0.955629	Over	0.000524699	0.018578	#N/A	-	-	-	---NA---	-	-
c67882_g0	231	1.10063	Over	0.00053141	0.0187932	#N/A	PREDICTED: uncharacterized protein LOC102082346, partial	9.4e-42	0.85	maylandia zebra uncharacterized loc106676961 transcript variant mrna	1.6e-45	0.97
c18818_g0	403	0.839291	Over	0.000539124	0.0190386	#N/A	HSP70, partial	3.6e-90	0.9985	maylandia zebra heat shock cognate 71 kda transcript variant mrna	1.6e-83	0.996
c43234_g0	855	1.16039	Over	0.000539634	0.0190386	#N/A	-	-	-	haplochromis burtoni contactin-4-like transcript variant mrna	1.6e-161	0.928
c37075_g0	647	-1.00553	Under	0.000541242	0.0190727	#N/A	PREDICTED: secreted frizzled-related protein 2-like	3.7e-141	0.8435	---NA---	-	-
c19127_g0	602	0.801781	Over	0.000543998	0.0191471	#N/A	-	-	-	-	-	-
c18935_g0	2040	1.08502	Over	0.000545084	0.0191625	#N/A	PREDICTED: zinc homeostasis factor 1-like	0	0.706	---NA---	-	-
c25819_g0	554	-0.826649	Under	0.000549235	0.0192856	#N/A	PREDICTED: lymphocyte antigen 6G-like	2e-53	0.7635	haplochromis burtoni lymphocyte antigen 6g-like mrna	5e-119	0.846
c29370_g0	1123	1.12745	Over	0.000550972	0.0193238	#N/A	-	-	-	---NA---	-	-
c12691_g0	979	-0.761237	Under	0.00055325	0.0193807	#N/A	PREDICTED: SOSS complex subunit C isoform X2	2e-46	0.9255	---NA---	-	-
c549_g0	955	-0.730191	Under	0.000555348	0.0194313	#N/A	PREDICTED: cytochrome c oxidase subunit 7B, mitochondrial-like	1.3e-45	0.843	---NA---	-	-
c23003_g0	753	-0.945225	Under	0.000557194	0.0194729	0	homeobox protein DLX-1	3.8e-113	0.961	oreochromis niloticus distal-less homeobox 1 transcript variant mrna	1.1e-158	0.994
c713_g0	298	0.9676	Over	0.00055816	0.019481	#N/A	-	-	-	---NA---	-	-
c94964_g0	242	1.26801	Over	0.000558739	0.019481	#N/A	-	-	-	---NA---	-	-
c62024_g0	236	1.11921	Over	0.000560068	0.0195044	#N/A	PREDICTED: chondroitin sulfate proteoglycan 4-like	6e-32	0.8679	haplochromis burtoni chondroitin sulfate proteoglycan 4 mrna	1.9e-50	0.968
c27905_g0	1449	-0.793697	Under	0.000561334	0.0195256	#N/A	PREDICTED: calpain-1 catalytic subunit-like	2.2e-97	0.9225	---NA---	-	-
c22151_g0	2497	1.01964	Over	0.000563889	0.0195915	0.2179	PREDICTED: potassium voltage-gated channel subfamily KQT member 5-like isoform X3	0	0.908	---NA---	-	-
c31564_g0	314	-1.04228	Under	0.000569908	0.0197775	#N/A	-	-	-	haplochromis burtoni caspase-8-like transcript variant mrna	1e-24	0.996
c29018_g0	886	0.937013	Over	0.000570593	0.0197781	#N/A	PREDICTED: sperm acrosome membrane-associated protein 4-like	1.8e-54	0.687	---NA---	-	-
c12780_g0	1008	-0.937343	Under	0.000573313	0.0198492	#N/A	-	-	-	---NA---	-	-
c22076_g0	1376	0.790159	Over	0.000574437	0.0198649	#N/A	-	-	-	---NA---	-	-
c73755_g0	294	1.03577	Over	0.000577009	0.0199306	#N/A	PREDICTED: endogenous retrovirus group K member 113 Pol protein-like, partial	1.9e-13	0.9059	maylandia zebra endogenous retrovirus group k member 113 pol partial mrna	9.4e-46	0.806
c44732_g0	847	-0.946754	Under	0.000578198	0.0199314	#N/A	hypothetical protein LACJE0001_1464	2.2e-48	0.848	---NA---	-	-
c1031_g1	870	-0.732791	Under	0.000578374	0.0199314	#N/A	PREDICTED: urokinase plasminogen activator surface receptor-like	1.6e-126	0.8265	haplochromis burtoni urokinase plasminogen activator surface receptor-like mrna	5.4e-176	0.96
c13496_g0	485	-0.763426	Under	0.000583138	0.0200722	#N/A	PREDICTED: synapse differentiation-inducing gene protein 1-like	5.6e-33	0.753	tetraodon nigroviridis full-length cdna	3.3e-24	0.844
c6077_g0	2574	0.740149	Over	0.000588347	0.0202047	#N/A	PREDICTED: titin-like	0	0.848	---NA---	-	-
c5462_g0	2663	0.772625	Over	0.000587738	0.0202047	0	PREDICTED: tomoregulin-2	0	0.9105	---NA---	-	-
c27653_g0	898	-0.812498	Under	0.00059199	0.0203063	#N/A	-	-	-	haplochromis burtoni matrix-remodeling-associated protein 5-like mrna	0	0.9775
c4194_g0	8868	-0.725074	Under	0.000593217	0.0203249	#N/A	PREDICTED: fibrillin-2-like	0	0.9645	-	-	-
c19456_g0	1270	-0.788497	Under	0.000595787	0.0203894	#N/A	-	-	-	maylandia zebra uncharacterized loc101487574 transcript variant mrna	0	0.976
c371_g1	332	-1.14111	Under	0.000600516	0.0204804	0.2321	PREDICTED: sodium/potassium-transporting ATPase subunit alpha-1-like	9.7e-34	0.958	haplochromis burtoni sodium potassium-transporting atpase subunit alpha-1 transcript variant mrna	5.8e-64	0.988
c916_g0	2186	0.869735	Over	0.000599914	0.0204804	0.1069	PREDICTED: very-long-chain (3R)-3-hydroxyacyl-CoA dehydratase 1	2.9e-161	0.962	---NA---	-	-
c24762_g0	1358	0.981726	Over	0.000599771	0.0204804	#N/A	PREDICTED: stAR-related lipid transfer protein 9	0	0.814	---NA---	-	-
c1300_g1	2250	0.736112	Over	0.000604897	0.0206061	0.4587	PREDICTED: OX-2 membrane glycoprotein	0	0.926	---NA---	-	-
c12575_g0	1810	0.799093	Over	0.000606995	0.0206538	#N/A	PREDICTED: transgelin-3	2.2e-138	0.978	---NA---	-	-
c61524_g0	252	-0.983573	Under	0.000623862	0.0211792	#N/A	-	-	-	tpa_asm: oryzias latipes strain hd- complete genome chromosome 11	6.9e-07	0.67
c753_g0	505	-0.726209	Under	0.000623824	0.0211792	#N/A	PREDICTED: E3 ubiquitin-protein ligase RBX1	4.7e-72	0.982	haplochromis burtoni ring-box e3 ubiquitin protein ligase mrna	7.6e-110	0.986
c6727_g0	1390	0.747508	Over	0.000626462	0.0212431	0.1532	PREDICTED: endophilin-B2 isoform X1	0	0.9015	---NA---	-	-
c54871_g0	587	-0.80799	Under	0.000628742	0.021255	#N/A	-	-	-	pundamilia nyererei cd276 antigen-like transcript variant mrna	1.3e-105	0.956
c11388_g0	3326	-0.748628	Under	0.000627885	0.021255	#N/A	PREDICTED: probable nuclear hormone receptor HR38	0	0.8995	---NA---	-	-
c8531_g0	4622	-0.733049	Under	0.000628961	0.021255	#N/A	PREDICTED: protein PRRC2C isoform X2	0	0.9025	---NA---	-	-
c17930_g0	1045	-1.08611	Under	0.000631041	0.021295	#N/A	PREDICTED: GTPase IMAP family member 7-like	1.9e-18	0.47	haplochromis burtoni gtpase imap family member 7-like mrna	1.7e-152	1
c15649_g0	216	1.07792	Over	0.00063158	0.021295	#N/A	-	-	-	---NA---	-	-
c3269_g1	10035	0.801438	Over	0.000634343	0.0213639	0.1278	PREDICTED: calcium-dependent secretion activator 1 isoform X1	0	0.9145	-	-	-
c62475_g0	926	-1.0639	Under	0.000635833	0.0213814	#N/A	PREDICTED: claudin-10-like	2.1e-94	0.8765	---NA---	-	-
c19845_g0	7914	0.806859	Over	0.000636303	0.0213814	#N/A	PREDICTED: teneurin-4 isoform X5	0	0.994	---NA---	-	-
c23393_g0	1363	-0.742999	Under	0.000638255	0.0214227	0.1382	PREDICTED: growth arrest and DNA damage-inducible protein GADD45 beta-like	5.9e-102	0.9015	---NA---	-	-
c8266_g0	2339	-0.73726	Under	0.000639724	0.0214462	#N/A	PREDICTED: cAMP-responsive element modulator-like isoform X3	8.1e-55	0.9895	---NA---	-	-
c28025_g0	246	1.01655	Over	0.000640401	0.0214462	#N/A	-	-	-	---NA---	-	-
c13186_g0	857	-0.905563	Under	0.000642754	0.0215008	#N/A	PREDICTED: frizzled-9	2.2e-73	0.916	---NA---	-	-
c27451_g0	841	-0.764729	Under	0.000647532	0.0216209	#N/A	putative hypothetical protein ENSP00000383309	1.8e-06	0.5547	cyprinus carpio genome assembly common carp genome 000000299	4.4e-06	0.61
c33293_g0	782	0.951453	Over	0.000647803	0.0216209	#N/A	PREDICTED: atypical chemokine receptor 3-like	0	0.8665	haplochromis burtoni atypical chemokine receptor 3-like transcript variant mrna	3.4e-176	0.988
c8066_g0	719	-0.751682	Under	0.000650405	0.0216833	#N/A	PREDICTED: 39S ribosomal protein L43, mitochondrial	1.3e-103	0.935	---NA---	-	-
c20995_g0	2628	0.765321	Over	0.0006547	0.021802	0.1713	PREDICTED: prolactin receptor-like isoform X1	0	0.8425	---NA---	-	-
c4246_g0	2006	-0.810409	Under	0.000655752	0.0218126	#N/A	-	-	-	---NA---	-	-
c9309_g0	2028	0.769163	Over	0.000656678	0.0218189	#N/A	PREDICTED: semaphorin-3G isoform X1	0	0.9475	---NA---	-	-
c37706_g0	1417	1.24993	Over	0.000661392	0.021951	#N/A	-	-	-	---NA---	-	-
c4402_g0	1465	-0.846138	Under	0.000664558	0.0220314	#N/A	PREDICTED: prostaglandin-H2 D-isomerase-like	2e-115	0.8555	---NA---	-	-
c23617_g0	932	0.84104	Over	0.000668129	0.0221251	#N/A	PREDICTED: leukocyte tyrosine kinase receptor	5.3e-166	0.749	---NA---	-	-
c11965_g0	1060	-0.719256	Under	0.00066964	0.0221504	#N/A	hypothetical protein EH28_17703	7.4e-15	0.73	---NA---	-	-
c7695_g1	822	0.751846	Over	0.000672826	0.022231	#N/A	PREDICTED: heat shock cognate 71 kDa protein-like	3.9e-124	0.9825	maylandia zebra heat shock cognate 71 kda transcript variant mrna	0	0.984
c22371_g0	541	0.721873	Over	0.000674739	0.0222694	#N/A	PREDICTED: collagen alpha-1(XII) chain	1.7e-124	0.894	oreochromis niloticus collagen alpha-1 chain-like transcript variant mrna	1.3e-108	0.926
c356_g0	717	-0.716615	Under	0.00067777	0.0223446	#N/A	PREDICTED: thioredoxin-like	4.5e-70	0.8555	---NA---	-	-
c1446_g0	2245	-0.724032	Under	0.000681526	0.0223953	0.0996	PREDICTED: glutaminyl-peptide cyclotransferase-like	0	0.886	---NA---	-	-
c633_g0	489	-0.722061	Under	0.000681572	0.0223953	#N/A	PREDICTED: NADH dehydrogenase [ubiquinone] 1 alpha subcomplex subunit 1	7.7e-43	0.9135	maylandia zebra nadh dehydrogenase 1 alpha mrna	8.6e-108	0.944
c38119_g0	970	0.873286	Over	0.000681484	0.0223953	#N/A	PREDICTED: uncharacterized protein LOC106676961 isoform X1	0	0.8135	maylandia zebra uncharacterized loc106676961 transcript variant mrna	0	0.99
c1210_g0	1422	-0.715571	Under	0.000685795	0.0225091	#N/A	dynein, light chain, LC8-type 2, isoform CRA_a, partial	2.7e-56	0.9755	---NA---	-	-
c37282_g0	505	-0.847059	Under	0.000687695	0.0225465	#N/A	-	-	-	haplochromis burtoni ox-2 membrane glyco mrna	1.1e-98	0.91
c168_g3	1202	-0.981416	Under	0.000696783	0.0228193	#N/A	PREDICTED: mucin-2-like isoform X1	1e-33	0.846	---NA---	-	-
c2774_g1	3451	0.731667	Over	0.000698846	0.0228616	0.1267	PREDICTED: pleckstrin homology domain-containing family A member 4 isoform X3	0	0.984	---NA---	-	-
c13906_g0	3176	-0.832102	Under	0.000701754	0.0229314	#N/A	PREDICTED: Kv channel-interacting protein 4 isoform X5	3e-154	0.9585	---NA---	-	-
c41848_g0	275	-0.822119	Under	0.000704581	0.0229985	#N/A	PREDICTED: bone morphogenetic protein 7-like	3e-56	0.86	haplochromis burtoni bone morphogenetic protein 7-like mrna	1.9e-56	0.976
c555_g0	839	-0.749921	Under	0.000705543	0.0230046	#N/A	PREDICTED: uncharacterized protein LOC100706016 isoform X1	2.1e-21	0.95	haplochromis burtoni thymosin beta-like transcript variant misc_rna	6.5e-159	0.992
c12464_g0	1229	-0.719762	Under	0.000714227	0.0232622	#N/A	PREDICTED: leucine-rich repeat neuronal protein 4-like	1.8e-177	0.7665	---NA---	-	-
c72371_g0	752	-0.92857	Under	0.000718768	0.0233588	#N/A	-	-	-	---NA---	-	-
c4724_g0	1326	-0.725055	Under	0.000718186	0.0233588	0.4057	PREDICTED: protein BTG3	2.7e-171	0.851	---NA---	-	-
c4009_g0	767	-0.726912	Under	0.00072662	0.0235623	#N/A	PREDICTED: UPF0729 protein C18orf32 homolog	5.9e-49	0.829	sebastes schlegelii clone: brf 41- not induced by treatment of either lps nor con a pma	5.8e-139	0.922
c5817_g0	1497	-0.718665	Under	0.000725985	0.0235623	0.2341	PREDICTED: UDP-glucose 4-epimerase isoform X1	0	0.961	---NA---	-	-
c1564_g0	458	1.0268	Over	0.000730019	0.0236319	#N/A	-	-	-	---NA---	-	-
c72994_g0	316	1.03111	Over	0.000730358	0.0236319	#N/A	PREDICTED: anoctamin-7 isoform X2	1.7e-66	0.9415	maylandia zebra anoctamin 7 transcript variant mrna	1.2e-69	1
c59813_g0	228	-0.82677	Under	0.000742149	0.0239873	#N/A	-	-	-	haplochromis burtoni kunitz and ntr domain-containing protein 2-like mrna	7.8e-45	0.985
c30219_g0	447	-0.835293	Under	0.00075116	0.0242463	#N/A	-	-	-	haplochromis burtoni transcription factor sp8 transcript variant mrna	4.5e-94	1
c7891_g0	1180	-0.775926	Under	0.000751797	0.0242463	#N/A	PREDICTED: heat shock 70 kDa protein 1	0	0.9795	---NA---	-	-
c57921_g0	223	0.872873	Over	0.000754194	0.0242972	#N/A	-	-	-	maylandia zebra xk-related protein 5 transcript variant mrna	1.8e-12	0.82
c113683_g0	222	1.12703	Over	0.00075531	0.0243067	#N/A	-	-	-	---NA---	-	-
c35886_g0	488	0.952014	Over	0.000756176	0.0243082	#N/A	-	-	-	---NA---	-	-
c21219_g0	428	0.836822	Over	0.00075865	0.0243614	#N/A	-	-	-	oreochromis niloticus cadherin-7-like mrna	5.3e-58	0.92
c33319_g0	2364	0.769902	Over	0.000760585	0.0243971	#N/A	PREDICTED: ras-related protein Rab-38-like	1.1e-142	0.9265	---NA---	-	-
c41529_g0	1141	0.801383	Over	0.000778052	0.0249304	#N/A	PREDICTED: major facilitator superfamily domain-containing protein 8-like	0	0.8555	---NA---	-	-
c2062_g0	653	-0.711086	Under	0.00078051	0.0249822	#N/A	PREDICTED: small nuclear ribonucleoprotein E	1.5e-47	0.9845	haplochromis burtoni small nuclear ribonucleoprotein polypeptide e mrna	2.1e-137	0.94
c18324_g0	994	-0.740899	Under	0.000782063	0.0250049	#N/A	PREDICTED: ephrin type-A receptor 2-like	3.2e-102	0.956	---NA---	-	-
c33513_g0	1673	1.04145	Over	0.000785385	0.0250841	#N/A	-	-	-	---NA---	-	-
c1824_g0	3584	0.708488	Over	0.000787379	0.0251064	0.0991	PREDICTED: ras-related C3 botulinum toxin substrate 1-like	3.2e-57	0.9975	---NA---	-	-
c36308_g0	964	0.849025	Over	0.000787776	0.0251064	#N/A	-	-	-	---NA---	-	-
c4391_g0	380	0.889617	Over	0.000789674	0.0251399	0.1222	PREDICTED: fatty acid-binding protein, brain-like	5.9e-71	0.9585	haplochromis burtoni fatty acid-binding brain-like mrna	1.2e-85	0.986
c15147_g0	3338	0.851462	Over	0.000795149	0.02526	#N/A	PREDICTED: actin-binding LIM protein 1 isoform X1	0	0.963	---NA---	-	-
c35166_g0	827	1.07084	Over	0.000795129	0.02526	#N/A	-	-	-	---NA---	-	-
c31919_g0	446	-1.28136	Under	0.000800345	0.0253708	#N/A	-	-	-	haplochromis burtoni ef-hand and coiled-coil domain-containing protein 1-like transcript variant mrna	5.7e-93	0.992
c32278_g0	860	-1.23938	Under	0.000799588	0.0253708	#N/A	PREDICTED: thrombospondin type-1 domain-containing protein 4 isoform X2	1.6e-163	0.9265	---NA---	-	-
c26751_g0	723	0.850382	Over	0.000803355	0.025439	#N/A	-	-	-	haplochromis burtoni uncharacterized loc102293817 transcript variant ncrna	2.7e-153	1
c55866_g0	237	-0.770937	Under	0.00080599	0.0254952	#N/A	-	-	-	haplochromis burtoni olfactomedin-4-like mrna	3e-47	0.92
c32943_g0	1880	0.749477	Over	0.000810277	0.0256035	#N/A	PREDICTED: cadherin-7-like	0	0.9255	---NA---	-	-
c11489_g1	730	-0.726436	Under	0.000812062	0.0256327	#N/A	PREDICTED: Krueppel-like factor 4	2.4e-52	0.857	---NA---	-	-
c26366_g0	1517	0.837813	Over	0.00081638	0.0257416	0.1963	PREDICTED: zinc-binding protein A33-like isoform X1	0	0.9155	---NA---	-	-
c26942_g0	460	0.85808	Over	0.000817672	0.0257549	#N/A	-	-	-	haplochromis burtoni patatin-like phospholipase domain-containing protein 2 mrna	1.5e-99	1
c26762_g0	571	0.969449	Over	0.00081953	0.0257861	#N/A	-	-	-	dicentrarchus labrax chromosome sequence corresponding to linkage group top complete sequence	2e-11	0.754
c41822_g0	357	-0.783383	Under	0.000829361	0.0260127	#N/A	PREDICTED: uncharacterized protein LOC101479067	3e-47	0.7435	oreochromis niloticus uncharacterized loc100698367 transcript variant mrna	5.3e-69	0.944
c28734_g0	460	0.769348	Over	0.000828119	0.0260127	#N/A	-	-	-	haplochromis burtoni lecithin retinol acyltransferase-like mrna	4.8e-98	0.98
c10604_g0	1606	0.814471	Over	0.000829082	0.0260127	#N/A	PREDICTED: neural proliferation differentiation and control protein 1	0	0.7375	---NA---	-	-
c38307_g0	371	-0.838876	Under	0.000830805	0.0260304	#N/A	-	-	-	pundamilia nyererei high mobility group at-hook 1 transcript variant mrna	6.6e-59	0.986
c9242_g0	875	-0.731396	Under	0.000838785	0.0262527	#N/A	PREDICTED: cyclin-dependent kinase 2-associated protein 1 isoform X3	2.4e-74	0.9525	---NA---	-	-
c1145_g0	346	-0.715158	Under	0.000842702	0.0262673	#N/A	hCG23722, partial	9.5e-16	0.984	haplochromis burtoni oligosaccharyltransferase complex subunit 4 (non-catalytic) transcript variant mrna	5.2e-70	0.984
c1129_g0	735	-0.708068	Under	0.000842792	0.0262673	0.1139	PREDICTED: NADH dehydrogenase [ubiquinone] 1 beta subcomplex subunit 8, mitochondrial	1.1e-131	0.9265	larimichthys crocea nadh dehydrogenase 1 beta 19kda transcript variant mrna	1e-150	0.958
c7926_g0	5812	0.714698	Over	0.000840193	0.0262673	#N/A	PREDICTED: heat shock 70 kDa protein 12A isoform X5	0	0.9895	---NA---	-	-
c1018_g0	1429	0.722541	Over	0.00084183	0.0262673	#N/A	PREDICTED: mannose-binding protein C-like	9.5e-149	0.793	---NA---	-	-
c21890_g0	991	-0.792046	Under	0.000850951	0.0264938	#N/A	PREDICTED: homeobox protein Hox-D10	0	0.904	---NA---	-	-
c23017_g0	1542	0.806001	Over	0.000853062	0.0265039	#N/A	PREDICTED: transcription factor Sox-8-like	3.9e-125	0.7715	---NA---	-	-
c18586_g0	1625	0.901749	Over	0.000852819	0.0265039	#N/A	PREDICTED: homeobox protein Mohawk	0	0.8905	---NA---	-	-
c51123_g0	566	1.12999	Over	0.000856509	0.0265832	#N/A	-	-	-	---NA---	-	-
c14420_g0	893	0.899446	Over	0.000858013	0.026602	#N/A	PREDICTED: bone morphogenetic protein receptor type-1B isoform X2	0	0.9955	---NA---	-	-
c49000_g0	214	0.972972	Over	0.000860796	0.0266604	#N/A	-	-	-	---NA---	-	-
c23051_g0	1616	-0.743927	Under	0.000866858	0.0268202	#N/A	-	-	-	---NA---	-	-
c41887_g0	470	-0.752049	Under	0.000870628	0.0269088	#N/A	PREDICTED: uncharacterized protein LOC102788220, partial	2.3e-79	0.719	cyprinus carpio clone 442736 microsatellite sequence	1.9e-73	0.874
c25005_g0	1350	-0.868724	Under	0.000872163	0.0269282	#N/A	-	-	-	---NA---	-	-
c20882_g0	1448	-0.707413	Under	0.000875063	0.0269896	0.1257	PREDICTED: dehydrogenase/reductase SDR family member on chromosome X	0	0.908	---NA---	-	-
c1604_g1	1912	0.822071	Over	0.000876721	0.0270126	0.0162	PREDICTED: secretory carrier-associated membrane protein 1-like isoform X2	0	0.958	---NA---	-	-
c20062_g0	2293	-1.05627	Under	0.000888446	0.0273455	#N/A	PREDICTED: netrin-4-like	0	0.847	---NA---	-	-
c111587_g0	250	-1.05498	Under	0.000895104	0.0275219	#N/A	50s ribosomal protein l4 (prolipoprotein diacylglyceryl transferase) (ec 2.4.99.-) (putative uncharacterized protein) (50s ribosomal protein l3)	9.2e-52	0.9855	salmonella enterica enterica serovar enteritidis strain complete genome	2.5e-51	1
c1839_g0	3237	0.736309	Over	0.00089937	0.0276244	0	PREDICTED: COUP transcription factor 1 isoform X1	0	0.9815	---NA---	-	-
c21748_g0	3883	-0.895105	Under	0.000909506	0.0279069	#N/A	PREDICTED: uncharacterized protein LOC102298785	0	0.854	---NA---	-	-
c2104_g0	678	-0.703791	Under	0.000911724	0.0279457	#N/A	PREDICTED: microsomal glutathione S-transferase 1	3.1e-102	0.8685	fundulus heteroclitus microsomal glutathione s-transferase 1 transcript variant mrna	2.4e-142	0.882
c6471_g0	1085	-0.701792	Under	0.000912654	0.0279457	0.2375	PREDICTED: calcium and integrin-binding protein 1	4.2e-129	0.9255	haplochromis burtoni calcium and integrin binding 1 mrna	0	0.974
c1369_g0	1142	-0.755441	Under	0.000914866	0.0279845	#N/A	histone H4, putative	1.2e-47	0.9945	oreochromis niloticus histone h4 mrna	3.1e-57	0.982
c25370_g0	1293	0.779699	Over	0.000916508	0.0280059	0	PREDICTED: norrin	1.8e-75	0.9395	---NA---	-	-
c5389_g1	1172	-0.709955	Under	0.000917464	0.0280062	#N/A	PREDICTED: inosine-uridine preferring nucleoside hydrolase-like	0	0.836	---NA---	-	-
c22943_g0	2825	-1.00238	Under	0.000919238	0.0280316	0.1334	PREDICTED: hedgehog-interacting protein isoform X1	0	0.9645	---NA---	-	-
c18920_g0	555	0.727718	Over	0.000923046	0.0281188	#N/A	-	-	-	---NA---	-	-
c17767_g0	3516	-0.855516	Under	0.000930917	0.0283295	#N/A	-	-	-	---NA---	-	-
c40058_g0	548	-0.94971	Under	0.000933525	0.0283772	#N/A	PREDICTED: gastrula zinc finger protein XlCGF57.1-like	4.4e-70	0.7975	pundamilia nyererei gastrula zinc finger transcript variant mrna	1.6e-105	0.974
c1279_g1	345	-0.73637	Under	0.000934399	0.0283772	#N/A	-	-	-	oreochromis niloticus tetraspanin-5-like mrna	9.1e-45	0.88
c12972_g0	1807	1.00998	Over	0.000936991	0.0284268	#N/A	-	-	-	---NA---	-	-
c33852_g0	945	0.896541	Over	0.000941892	0.0285463	#N/A	-	-	-	---NA---	-	-
c51264_g0	250	-0.762234	Under	0.000945197	0.0286173	#N/A	-	-	-	maylandia zebra transmembrane protein 258 mrna	2.4e-43	0.915
c59186_g0	351	-0.754936	Under	0.000949915	0.0287308	#N/A	-	-	-	neolamprologus brichardi protein-glutamine gamma-glutamyltransferase 5-like mrna	1.6e-63	0.97
c25620_g0	953	-0.782014	Under	0.000950959	0.0287331	0.4874	PREDICTED: HAUS augmin-like complex subunit 1	0	0.9265	---NA---	-	-
c1168_g0	1738	0.72324	Over	0.000957673	0.0289065	#N/A	-	-	-	---NA---	-	-
c23310_g0	1316	-0.887219	Under	0.000961137	0.0289816	#N/A	-	-	-	---NA---	-	-
c29633_g0	758	1.00708	Over	0.000966001	0.0290987	#N/A	PREDICTED: transcription factor COE1-like	8.2e-37	0.996	nomascus leucogenys early b-cell factor 1 transcript variant mrna	9.2e-37	0.972
c4821_g1	2938	0.935434	Over	0.000968988	0.0291	0.0465	PREDICTED: potassium voltage-gated channel subfamily C member 1-like isoform X3	0	0.9855	---NA---	-	-
c39646_g0	575	1.02708	Over	0.000967719	0.0291	#N/A	-	-	-	haplochromis burtoni cell adhesion molecule 4 transcript variant mrna	4.5e-121	1
c31790_g0	2423	1.04031	Over	0.000968214	0.0291	#N/A	PREDICTED: sacsin isoform X2	0	0.98	---NA---	-	-
c1567_g0	608	-0.698886	Under	0.000974129	0.0292249	#N/A	PREDICTED: ubiquitin-like protein 5 isoform X1	1e-43	0.967	poecilia latipinna ubiquitin like 5 transcript variant mrna	1e-121	0.91
c28669_g0	1156	0.729944	Over	0.00098621	0.0295574	#N/A	-	-	-	---NA---	-	-
c49236_g0	460	0.927128	Over	0.000995891	0.0298174	#N/A	-	-	-	---NA---	-	-
c14729_g0	2605	0.792172	Over	0.000999135	0.0298844	#N/A	PREDICTED: semaphorin-5B-like	0	0.96	---NA---	-	-
c58334_g0	449	-0.733318	Under	0.00100966	0.0301688	#N/A	-	-	-	---NA---	-	-
c4510_g0	1078	-0.703492	Under	0.00101793	0.0303548	#N/A	PREDICTED: uncharacterized protein C8orf4 homolog	4e-64	0.9305	---NA---	-	-
c16329_g0	2366	0.829278	Over	0.00101733	0.0303548	#N/A	PREDICTED: engulfment and cell motility protein 2 isoform X2	0	0.989	---NA---	-	-
c20444_g0	831	-0.844472	Under	0.00102129	0.0303797	#N/A	PREDICTED: probable carboxypeptidase X1 isoform X1	2.6e-78	0.9695	pundamilia nyererei probable carboxypeptidase x1 transcript variant mrna	8.1e-138	0.976
c15082_g0	669	-0.737925	Under	0.0010207	0.0303797	#N/A	-	-	-	haplochromis burtoni guanine deaminase mrna	1.6e-137	0.97
c29384_g0	1841	1.10138	Over	0.00102184	0.0303797	#N/A	PREDICTED: ankyrin repeat and SAM domain-containing protein 4B	0	0.8715	---NA---	-	-
c36122_g0	1028	1.04348	Over	0.00102662	0.0304912	#N/A	-	-	-	---NA---	-	-
c102910_g0	348	-1.0406	Under	0.00103466	0.0305771	#N/A	-	-	-	---NA---	-	-
c373_g0	1005	-0.753918	Under	0.00103234	0.0305771	#N/A	PREDICTED: microfibril-associated glycoprotein 4-like	6.6e-162	0.7945	---NA---	-	-
c6575_g0	776	-0.728283	Under	0.00103354	0.0305771	#N/A	High mobility group protein HMG-I/HMG-Y	6.7e-13	0.9471	---NA---	-	-
c1117_g2	3289	0.708828	Over	0.00103451	0.0305771	0.2295	PREDICTED: neurofilament heavy polypeptide-like	0	0.7575	---NA---	-	-
c37919_g0	417	0.933288	Over	0.0010326	0.0305771	#N/A	-	-	-	---NA---	-	-
c9361_g0	684	-0.74597	Under	0.00103772	0.0306369	#N/A	-	-	-	haplochromis burtoni transmembrane protein 119 mrna	5.8e-141	0.98
c28349_g0	1339	-0.700694	Under	0.00103915	0.0306487	#N/A	-	-	-	---NA---	-	-
c23517_g0	797	-0.850222	Under	0.00104291	0.0307292	#N/A	PREDICTED: uncharacterized protein LOC106674691 isoform X2	2.5e-127	0.98	maylandia zebra uncharacterized loc106674691 transcript variant mrna	2.3e-179	0.828
c35001_g0	1126	0.892528	Over	0.00104973	0.0308992	#N/A	-	-	-	---NA---	-	-
c844_g0	428	-0.691128	Under	0.00105453	0.0309845	#N/A	PREDICTED: cytochrome c oxidase subunit 7C, mitochondrial	4.7e-36	0.9645	haplochromis burtoni cytochrome c oxidase subunit mitochondrial mrna	9.3e-88	0.954
c40289_g0	620	1.02802	Over	0.00105471	0.0309845	#N/A	PREDICTED: condensin-2 complex subunit D3	1.3e-06	0.81	oreochromis niloticus non-smc condensin ii subunit d3 mrna	5.7e-17	0.815
c14502_g0	3121	0.815025	Over	0.0010574	0.0310328	#N/A	PREDICTED: liprin-alpha-2 isoform X9	0	0.999	---NA---	-	-
c745_g0	1449	-0.68757	Under	0.00106479	0.0312187	#N/A	PREDICTED: cornifelin homolog B-like	9.3e-46	0.7765	---NA---	-	-
c52677_g0	260	-1.09872	Under	0.00107138	0.0313809	#N/A	PREDICTED: GTPase IMAP family member 8-like isoform X2	1.9e-05	0.82	haplochromis burtoni gtpase imap family member 8-like transcript variant mrna	4.9e-06	0.82
c17421_g0	351	-0.832844	Under	0.00110376	0.0322976	#N/A	-	-	-	pundamilia nyererei sulfiredoxin 1 mrna	9.6e-62	0.9233
c3085_g0	5990	0.718554	Over	0.00111186	0.0325024	0.3895	PREDICTED: synaptopodin-2 isoform X3	0	0.964	---NA---	-	-
c54107_g0	333	0.942081	Over	0.00111411	0.0325361	#N/A	Transposon Ty3-G Gag-Pol polyprotein	4.5e-35	0.6925	cyprinus carpio genome assembly common carp genome 000004919	1.1e-59	0.862
c12785_g0	1616	-0.744405	Under	0.00111868	0.0326375	#N/A	PREDICTED: GTPase IMAP family member 8-like	0	0.682	---NA---	-	-
c25786_g0	424	-0.808417	Under	0.00112254	0.0327019	#N/A	-	-	-	maylandia zebra homeobox protein dlx4a-like mrna	2.4e-65	0.9633
c93741_g0	484	0.786069	Over	0.00112309	0.0327019	#N/A	PREDICTED: uncharacterized protein LOC102304362 isoform X2	1.3e-101	0.898	haplochromis burtoni uncharacterized loc102304362 transcript variant mrna	3.8e-110	0.994
c4357_g0	1271	0.762121	Over	0.0011317	0.0329202	#N/A	-	-	-	---NA---	-	-
c5612_g0	1763	-0.686329	Under	0.00113684	0.0330375	#N/A	PREDICTED: gastrotropin	5.5e-63	0.839	---NA---	-	-
c7828_g0	1569	-0.687914	Under	0.00113959	0.0330848	#N/A	PREDICTED: phosphatidylinositol transfer protein alpha isoform-like	0	0.9265	---NA---	-	-
c2197_g0	671	-0.694424	Under	0.00114344	0.0331642	#N/A	PREDICTED: NADH dehydrogenase [ubiquinone] 1 beta subcomplex subunit 6	2.2e-84	0.935	neolamprologus brichardi nadh dehydrogenase	1.4e-131	0.976
c8464_g0	914	-0.708848	Under	0.00114731	0.0331711	#N/A	PREDICTED: ubiquitin-conjugating enzyme E2 T	3.4e-140	0.9255	---NA---	-	-
c1685_g0	1734	-0.685785	Under	0.00114815	0.0331711	#N/A	PREDICTED: microsomal glutathione S-transferase 3	9.4e-86	0.929	---NA---	-	-
c25070_g0	2460	0.724635	Over	0.00114596	0.0331711	#N/A	PREDICTED: uncharacterized protein LOC102312449	2.8e-132	0.7465	---NA---	-	-
c16314_g1	3466	0.821312	Over	0.0011463	0.0331711	#N/A	PREDICTED: protein Dos-like	0	0.8615	---NA---	-	-
c30063_g0	972	-0.865329	Under	0.00115291	0.0331795	#N/A	-	-	-	maylandia zebra solute carrier family 30 (zinc transporter) member 1 mrna	0	0.8533
c88696_g0	381	-0.805721	Under	0.00115212	0.0331795	#N/A	PREDICTED: protein FAM110C	1.4e-71	0.863	haplochromis burtoni family with sequence similarity member c mrna	5.1e-83	0.954
c9554_g0	5446	-0.700621	Under	0.00115136	0.0331795	#N/A	PREDICTED: neural cell adhesion molecule L1-like protein isoform X7	0	0.978	---NA---	-	-
c697_g0	1208	-0.687941	Under	0.00115023	0.0331795	#N/A	PREDICTED: ATP synthase-coupling factor 6, mitochondrial	2.1e-72	0.931	---NA---	-	-
c40850_g0	274	-0.901635	Under	0.00115655	0.0332494	#N/A	PREDICTED: fibroblast growth factor 10	5.7e-25	0.888	haplochromis burtoni fibroblast growth factor 10 transcript variant mrna	3.1e-54	0.992
c17279_g0	1922	-0.772707	Under	0.00115841	0.0332494	#N/A	-	-	-	---NA---	-	-
c15970_g0	1692	0.692066	Over	0.0011587	0.0332494	#N/A	PREDICTED: laminin subunit gamma-1-like	0	0.8885	---NA---	-	-
c10264_g0	1700	-0.685188	Under	0.00117316	0.0336316	#N/A	PREDICTED: mucin-5AC-like	0	0.79	---NA---	-	-
c82493_g0	322	0.874314	Over	0.00117701	0.0337094	#N/A	PREDICTED: 5-hydroxytryptamine receptor 3A-like	5e-31	0.8305	haplochromis burtoni 5-hydroxytryptamine receptor 3a-like mrna	2.1e-68	0.916
c23094_g0	2059	0.710511	Over	0.00118011	0.0337656	#N/A	PREDICTED: endothelin-1-like	2.3e-87	0.791	---NA---	-	-
c15177_g0	2577	0.82835	Over	0.00118432	0.0338209	#N/A	PREDICTED: reticulon-4 receptor	0	0.941	---NA---	-	-
c68633_g0	502	0.977977	Over	0.00118425	0.0338209	#N/A	PREDICTED: uncharacterized protein LOC106632824, partial	6e-89	0.8675	maylandia zebra uncharacterized loc106676961 transcript variant mrna	8.9e-104	0.97
c103704_g0	350	0.860713	Over	0.00118841	0.0339051	#N/A	-	-	-	nothobranchius furzeri bac clone grz-b-a- contig 1	1.5e-06	0.53
c7168_g0	3112	0.756507	Over	0.00119207	0.0339768	#N/A	PREDICTED: microtubule-associated protein 6 homolog isoform X1	0	0.879	---NA---	-	-
c36335_g0	1982	0.765409	Over	0.00120762	0.0343871	#N/A	PREDICTED: zinc finger and BTB domain-containing protein 16-A-like	0	0.9765	---NA---	-	-
c32091_g0	214	-0.84017	Under	0.00122478	0.0348088	#N/A	PREDICTED: putative selection and upkeep of intraepithelial T-cells protein 1 homolog isoform X1	3e-07	0.642	---NA---	-	-
c11191_g0	1246	1.04364	Over	0.00122393	0.0348088	#N/A	-	-	-	---NA---	-	-
c29055_g0	979	-0.775148	Under	0.00122917	0.0349001	#N/A	-	-	-	---NA---	-	-
c851_g0	6345	0.689646	Over	0.0012389	0.0351427	0.0555	PREDICTED: formin-binding protein 1-like	0	0.9245	---NA---	-	-
c137_g1	924	-0.681368	Under	0.00124278	0.0352154	#N/A	PREDICTED: thymosin beta-12	3.1e-06	0.871	salmo salar clone ssal-tc-018-083 thymosin beta-12 complete cds	6.8e-10	0.686
c2768_g0	1160	-0.680294	Under	0.00124502	0.0352154	0.5278	PREDICTED: high choriolytic enzyme 1-like	0	0.862	---NA---	-	-
c1118_g0	1025	-0.678473	Under	0.00124441	0.0352154	#N/A	PREDICTED: protein S100-A16-like	4.9e-53	0.8725	---NA---	-	-
c1470_g0	1068	-0.677143	Under	0.00124623	0.035216	0.1572	PREDICTED: protein S100-A10-like	2.1e-59	0.8615	haplochromis burtoni protein s100-a10-like mrna	1e-112	0.948
c338_g0	1838	-0.679409	Under	0.00124877	0.0352544	#N/A	PREDICTED: uncharacterized protein LOC102309817	3.5e-29	0.5514	---NA---	-	-
c29743_g0	1649	0.700774	Over	0.00125085	0.0352793	#N/A	-	-	-	---NA---	-	-
c15214_g0	868	-0.692249	Under	0.00125362	0.0353239	#N/A	PREDICTED: proline-rich protein 15-like	1.6e-54	0.703	haplochromis burtoni proline-rich protein 15-like mrna	2.1e-176	0.956
c11209_g0	1838	0.791452	Over	0.00125615	0.0353618	#N/A	-	-	-	---NA---	-	-
c67904_g0	577	0.929896	Over	0.00126035	0.0354464	#N/A	-	-	-	---NA---	-	-
c27773_g0	3939	0.734759	Over	0.00126156	0.0354467	#N/A	PREDICTED: collagen alpha-1(VII) chain-like	0	0.9	---NA---	-	-
c36754_g0	628	-0.747903	Under	0.00128066	0.0359325	#N/A	-	-	-	haplochromis burtoni high mobility group at-hook 1 transcript variant mrna	3.8e-117	0.988
c14339_g0	3386	-0.692225	Under	0.00128127	0.0359325	#N/A	PREDICTED: arylacetamide deacetylase-like	0	0.933	-	-	-
c28501_g0	395	-0.926726	Under	0.00128482	0.0359981	#N/A	-	-	-	---NA---	-	-
c35147_g0	1804	-0.737053	Under	0.00128978	0.0361029	#N/A	PREDICTED: zinc transporter 8	0	0.8915	---NA---	-	-
c22025_g0	2183	0.697	Over	0.00129323	0.0361652	0.1007	PREDICTED: ras-related protein Rab-38	1.2e-149	0.9715	---NA---	-	-
c34094_g0	1871	0.723202	Over	0.00132148	0.0369205	#N/A	-	-	-	---NA---	-	-
c68186_g0	411	0.821541	Over	0.00133241	0.0371908	#N/A	PREDICTED: uncharacterized transmembrane protein DDB_G0289901-like	9.8e-87	0.99	haplochromis burtoni uncharacterized loc102304362 transcript variant mrna	8e-95	1
c88344_g0	285	-0.899071	Under	0.00133842	0.0373151	#N/A	-	-	-	---NA---	-	-
c2733_g0	1952	-0.678981	Under	0.00134063	0.0373151	#N/A	-	-	-	---NA---	-	-
c2739_g0	1388	-0.67409	Under	0.00133954	0.0373151	0.1809	PREDICTED: annexin A2-A-like	0	0.939	---NA---	-	-
c62909_g0	490	-0.989516	Under	0.00134512	0.0373263	0.3086	PREDICTED: coagulation factor VIII-like isoform X1	1.7e-94	0.862	haplochromis burtoni coagulation factor viii-like transcript variant mrna	8.5e-108	0.99
c28493_g0	989	-0.790273	Under	0.00134607	0.0373263	#N/A	PREDICTED: persulfide dioxygenase ETHE1, mitochondrial-like	1.2e-30	0.875	haplochromis burtoni persulfide dioxygenase mitochondrial-like transcript variant mrna	1.4e-41	0.934
c6757_g0	7262	-0.694694	Under	0.00134453	0.0373263	#N/A	PREDICTED: failed axon connections homolog	0	0.931	---NA---	-	-
c5698_g0	2906	0.71315	Over	0.00134432	0.0373263	#N/A	PREDICTED: kin of IRRE-like protein 2 isoform X1	0	0.9755	---NA---	-	-
c258_g0	1051	0.91319	Over	0.00134795	0.0373436	0.1823	PREDICTED: uncharacterized protein LOC101479392	1.2e-137	0.86	---NA---	-	-
c39732_g0	969	0.881999	Over	0.00135673	0.0375518	#N/A	unnamed protein product	7.7e-11	0.552	---NA---	-	-
c1687_g0	472	0.683691	Over	0.00135958	0.0375955	#N/A	-	-	-	haplochromis chilotes contains part of tilapia repeat sequence sine:sine clone: 180o20	4.9e-31	0.76
c25578_g0	332	-0.735791	Under	0.00136888	0.0378175	#N/A	PREDICTED: uncharacterized protein LOC102304058	2.3e-26	0.7445	haplochromis burtoni uncharacterized loc102304058 mrna	3.9e-67	0.79
c479_g0	1666	-0.674391	Under	0.00137209	0.0378359	0.0798	PREDICTED: cytochrome c	5.5e-65	0.9615	---NA---	-	-
c43019_g0	791	0.901873	Over	0.00137202	0.0378359	#N/A	-	-	-	maylandia zebra uncharacterized loc101486661 transcript variant ncrna	3.5e-162	1
c19593_g0	7012	-0.802638	Under	0.00137531	0.0378894	#N/A	PREDICTED: extracellular matrix protein FRAS1	0	0.9615	---NA---	-	-
c2944_g0	1814	0.676569	Over	0.0013805	0.0379971	#N/A	PREDICTED: angiopoietin-related protein 7	0	0.905	---NA---	-	-
c7913_g0	1797	-0.71272	Under	0.00138456	0.0380734	#N/A	PREDICTED: versican core protein-like	1.1e-90	0.827	---NA---	-	-
c26080_g0	2254	0.764263	Over	0.00138883	0.0381556	#N/A	PREDICTED: golgin subfamily B member 1-like isoform X1	0	0.7333	---NA---	-	-
c32533_g0	483	0.878333	Over	0.00139302	0.0382352	#N/A	-	-	-	haplochromis burtoni wnk lysine deficient protein kinase 4 transcript variant mrna	2.5e-97	0.974
c25928_g0	1546	-0.82414	Under	0.00139998	0.0383908	#N/A	PREDICTED: indian hedgehog B protein-like	0	0.868	---NA---	-	-
c4039_g0	1510	-0.688294	Under	0.00141573	0.0387586	#N/A	PREDICTED: deoxyuridine 5'-triphosphate nucleotidohydrolase, mitochondrial isoform X2	6.8e-115	0.958	---NA---	-	-
c16852_g0	3460	0.717874	Over	0.00141601	0.0387586	#N/A	PREDICTED: cationic amino acid transporter 2-like isoform X1	0	0.951	---NA---	-	-
c456_g0	457	-0.680654	Under	0.00141853	0.0387638	#N/A	PREDICTED: cytochrome b-c1 complex subunit 8-like	1.3e-71	0.927	haplochromis burtoni cytochrome b-c1 complex subunit 8 transcript variant mrna	4e-96	0.986
c12625_g0	1320	0.688221	Over	0.00142273	0.0387638	#N/A	PREDICTED: homeobox protein Hox-C11	4.7e-66	0.9555	---NA---	-	-
c4984_g1	2885	0.941974	Over	0.00142208	0.0387638	#N/A	PREDICTED: cell adhesion molecule 3 isoform X1	0	0.9745	---NA---	-	-
c34244_g0	518	0.954676	Over	0.00142227	0.0387638	#N/A	PREDICTED: uncharacterized protein LOC102798755, partial	6.6e-81	0.7755	zebrafish dna sequence from clone dkeyp-46c10 in linkage group complete sequence	4.9e-88	0.86
c37753_g0	896	1.01428	Over	0.00142095	0.0387638	#N/A	-	-	-	---NA---	-	-
c2540_g0	1263	0.699679	Over	0.001426	0.038786	0.4213	PREDICTED: mammalian ependymin-related protein 1-like	3.7e-140	0.929	---NA---	-	-
c20726_g0	473	0.815769	Over	0.00142616	0.038786	#N/A	PREDICTED: myosin-10 isoform X1	1.2e-78	1	maylandia zebra myosin-10 transcript variant mrna	2.1e-78	1
c16468_g1	848	-0.689342	Under	0.00143112	0.0388501	#N/A	PREDICTED: caltractin	1.3e-91	0.938	---NA---	-	-
c1394_g0	1324	-0.675716	Under	0.00143113	0.0388501	#N/A	PREDICTED: lipopolysaccharide-induced tumor necrosis factor-alpha factor homolog isoform X1	7.1e-78	0.862	---NA---	-	-
c26075_g0	2422	0.953465	Over	0.00143758	0.0389893	0	PREDICTED: gap junction delta-2 protein-like	0	0.969	---NA---	-	-
c35767_g0	1461	0.835	Over	0.00144963	0.0392804	#N/A	-	-	-	---NA---	-	-
c33581_g0	690	0.871099	Over	0.00145507	0.0393918	#N/A	-	-	-	neolamprologus brichardi mob kinase activator 2-like mrna	1.4e-143	0.97
c43481_g0	450	-0.702826	Under	0.00145766	0.039426	#N/A	PREDICTED: transmembrane protein 265	7.9e-09	0.6267	haplochromis burtoni uncharacterized loc106633182 ncrna	2.1e-92	0.822
c12463_g0	2114	-0.707381	Under	0.0014624	0.039518	#N/A	PREDICTED: UMP-CMP kinase 2, mitochondrial	0	0.849	---NA---	-	-
c6431_g0	2040	0.701216	Over	0.00147451	0.0398092	0.0436	PREDICTED: ras-GEF domain-containing family member 1B isoform X1	0	0.9755	---NA---	-	-
c27288_g0	1675	-1.00036	Under	0.00147639	0.0398236	0.4446	PREDICTED: contactin-3-like	0	0.9495	---NA---	-	-
c9340_g0	5867	0.690842	Over	0.00148064	0.0399018	#N/A	PREDICTED: cadherin-5-like	0	0.8325	---NA---	-	-
c24090_g0	1089	-0.702757	Under	0.00148834	0.0400589	#N/A	PREDICTED: integrin beta-3	1.7e-160	0.9775	---NA---	-	-
c3241_g0	610	-0.691831	Under	0.00149051	0.0400589	#N/A	PREDICTED: 39S ribosomal protein L14, mitochondrial	4.3e-102	0.92	haplochromis burtoni mitochondrial ribosomal protein l14 mrna	1.1e-138	0.978
c1883_g0	342	-0.678982	Under	0.00149036	0.0400589	#N/A	unnamed protein product	1.8e-24	0.897	serinus canaria atp h+ mitochondrial fo subunit e mrna	3.5e-09	0.82
c18491_g0	1373	-0.687824	Under	0.00149212	0.0400658	#N/A	PREDICTED: interferon-induced GTP-binding protein Mx-like	0	0.909	---NA---	-	-
c68457_g0	415	0.987876	Over	0.00149394	0.0400785	#N/A	-	-	-	---NA---	-	-
c1612_g0	1157	-0.696671	Under	0.00149942	0.040189	#N/A	PREDICTED: carbonic anhydrase 4-like	2.2e-50	0.8355	---NA---	-	-
c16232_g0	769	0.943164	Over	0.00150259	0.0402378	#N/A	-	-	-	oreochromis niloticus pleiomorphic adenoma gene-like 2 transcript variant mrna	9.2e-17	0.836
c879_g1	482	-0.672535	Under	0.00151211	0.0404409	0.2666	PREDICTED: cytochrome b-c1 complex subunit 7	6.4e-65	0.947	haplochromis burtoni cytochrome b-c1 complex subunit 7 mrna	8.3e-104	0.982
c36168_g0	1093	0.791764	Over	0.00151291	0.0404409	#N/A	PREDICTED: atypical chemokine receptor 3-like	6.4e-48	0.906	---NA---	-	-
c13352_g0	2766	-0.670277	Under	0.00151638	0.0404972	#N/A	PREDICTED: protein FAM83B	0	0.7475	---NA---	-	-
c20494_g0	6380	-0.686739	Under	0.00152009	0.0405598	0.4538	PREDICTED: NFX1-type zinc finger-containing protein 1	0	0.8775	---NA---	-	-
c48635_g0	259	0.856452	Over	0.00152206	0.0405759	#N/A	PREDICTED: RNA-directed DNA polymerase from mobile element jockey-like	6.4e-23	0.6275	poecilia latipinna uncharacterized loc106957003 ncrna	6.8e-30	0.776
c925_g0	508	-0.673409	Under	0.0015356	0.0408787	#N/A	PREDICTED: NADH dehydrogenase [ubiquinone] 1 beta subcomplex subunit 4 isoform X1	2.8e-74	0.907	maylandia zebra nadh dehydrogenase 1 beta 15kda transcript variant mrna	4.8e-112	0.99
c4884_g1	5652	0.78057	Over	0.00153617	0.0408787	#N/A	PREDICTED: disintegrin and metalloproteinase domain-containing protein 22 isoform X2	0	0.9555	---NA---	-	-
c12207_g0	1071	-0.9872	Under	0.00154206	0.0409368	#N/A	PREDICTED: hemoglobin subunit alpha-D-like isoform X1	9.2e-96	0.919	---NA---	-	-
c10699_g0	4453	0.737442	Over	0.00154249	0.0409368	#N/A	-	-	-	---NA---	-	-
c9732_g0	715	0.934909	Over	0.00154121	0.0409368	#N/A	PREDICTED: receptor-type tyrosine-protein phosphatase F-like	1e-114	0.861	---NA---	-	-
c20781_g0	930	0.785289	Over	0.00154969	0.0410909	#N/A	-	-	-	---NA---	-	-
c18759_g0	720	-0.835998	Under	0.00155414	0.0411355	#N/A	-	-	-	-	-	-
c6538_g0	544	0.95951	Over	0.00155381	0.0411355	0.3131	hypothetical protein EH28_01438	9.4e-14	0.5465	danio rerio cd59 glyco mrna	4.9e-67	0.612
c17007_g0	408	-0.858488	Under	0.00155959	0.0412061	#N/A	-	-	-	oreochromis niloticus synapse differentiation-inducing gene protein 1-like mrna	6.1e-54	0.92
c2846_g0	1828	-0.685225	Under	0.00155864	0.0412061	#N/A	PREDICTED: kallikrein-15-like	8.1e-176	0.6995	---NA---	-	-
c6870_g0	2135	-0.701098	Under	0.00157128	0.041447	0.0806	PREDICTED: guanine nucleotide-binding protein subunit beta-5	0	0.98	---NA---	-	-
c11994_g0	577	0.829591	Over	0.0015715	0.041447	#N/A	PREDICTED: transcription factor Sox-9-A-like	1.2e-127	0.968	haplochromis burtoni transcription factor sox-9-a-like mrna	4.7e-118	0.992
c25652_g0	1282	0.791116	Over	0.00157545	0.0415144	#N/A	-	-	-	---NA---	-	-
c4616_g0	1737	-0.684006	Under	0.00157996	0.0415964	0.1229	PREDICTED: 14 kDa phosphohistidine phosphatase-like	4.8e-94	0.9395	---NA---	-	-
c49980_g0	667	-0.931023	Under	0.00158901	0.0417975	#N/A	-	-	-	---NA---	-	-
c11110_g0	3158	0.673102	Over	0.00159745	0.0419822	#N/A	PREDICTED: phosphoglucomutase-like protein 5	0	0.9675	---NA---	-	-
c1151_g0	230	-0.672711	Under	0.00160365	0.0420707	#N/A	-	-	-	pundamilia nyererei thioredoxin-like mrna	2e-40	0.96
c58022_g0	542	1.02019	Over	0.00160305	0.0420707	#N/A	-	-	-	---NA---	-	-
c36411_g0	566	0.894243	Over	0.00160909	0.042176	#N/A	TPA: putative transposase	2.6e-06	0.56	xenopus tropicalis clone ch216- complete sequence	3.9e-08	0.59
c471_g0	956	-0.699888	Under	0.00161529	0.0422657	0.1179	PREDICTED: ectin-like	2.8e-98	0.8275	poecilia mexicana golgi-associated plant pathogenesis-related protein 1-like transcript variant mrna	2.9e-171	0.938
c34924_g0	520	0.92534	Over	0.00161536	0.0422657	#N/A	PREDICTED: rho guanine nucleotide exchange factor 25 isoform X2	3e-25	1	maylandia zebra rho guanine nucleotide exchange factor 25 transcript variant mrna	9.5e-82	0.81
c62094_g0	550	-0.703775	Under	0.00162061	0.0423656	#N/A	-	-	-	astatotilapia burtoni clone bac 19e16 hoxdb gene complete sequence	1.4e-103	0.99
c21820_g1	917	0.673878	Over	0.00162781	0.0425165	0.4035	PREDICTED: prostate stem cell antigen-like	1e-68	0.8435	---NA---	-	-
c871_g0	7856	-0.673677	Under	0.00163028	0.0425435	#N/A	PREDICTED: fibronectin	0	0.895	---NA---	-	-
c53028_g0	386	-0.861305	Under	0.0016361	0.0426104	#N/A	-	-	-	---NA---	-	-
c10735_g0	4002	-0.691153	Under	0.00163859	0.0426104	#N/A	PREDICTED: transmembrane and TPR repeat-containing protein 2	0	0.912	---NA---	-	-
c22226_g0	1591	0.717031	Over	0.00163852	0.0426104	#N/A	transposase	2.9e-145	0.7065	---NA---	-	-
c10050_g0	6818	0.854741	Over	0.00163599	0.0426104	#N/A	PREDICTED: 1-phosphatidylinositol 4,5-bisphosphate phosphodiesterase eta-1 isoform X1	0	0.9885	---NA---	-	-
c13164_g1	2733	0.780272	Over	0.00164141	0.0426465	#N/A	PREDICTED: neuronal cell adhesion molecule-like isoform X7	0	0.9735	---NA---	-	-
c9766_g0	731	-0.676747	Under	0.00165147	0.0428704	#N/A	PREDICTED: peptidyl-prolyl cis-trans isomerase-like 1	1.6e-108	0.961	neolamprologus brichardi peptidyl-prolyl cis-trans isomerase-like 1-like transcript variant mrna	1.5e-143	0.994
c27276_g0	1902	-0.671855	Under	0.00165679	0.0429709	#N/A	PREDICTED: lysophosphatidic acid receptor 6-like	0	0.8885	---NA---	-	-
c45688_g0	218	0.72952	Over	0.00165902	0.0429911	#N/A	PREDICTED: C-type lectin domain family 4 member E-like	1.1e-44	0.8675	maylandia zebra c-type lectin domain family 4 member e-like mrna	3.7e-46	0.99
c29449_g0	457	0.88	Over	0.0016674	0.0431704	#N/A	-	-	-	---NA---	-	-
c987_g0	369	-0.715638	Under	0.00166949	0.0431869	#N/A	-	-	-	maylandia zebra probable h aca ribonucleoprotein complex subunit 1 transcript variant mrna	7.7e-33	0.965
c31361_g0	2174	0.785785	Over	0.00167675	0.0433369	#N/A	PREDICTED: synaptotagmin-like protein 5 isoform X1	0	0.9135	---NA---	-	-
c9921_g0	513	-0.922065	Under	0.00168377	0.0434805	#N/A	-	-	-	haplochromis burtoni fatty acid desaturase 2-like transcript variant mrna	2e-109	0.996
c27053_g0	814	-0.724781	Under	0.00168541	0.043485	#N/A	PREDICTED: poly [ADP-ribose] polymerase 11-like	1.8e-91	0.827	---NA---	-	-
c2904_g0	619	-0.733041	Under	0.00168785	0.04351	#N/A	PREDICTED: uncharacterized protein LOC100704514 isoform X2	1.7e-67	0.757	oreochromis niloticus uncharacterized loc100704514 transcript variant mrna	3.7e-133	0.856
c1991_g0	844	-0.66575	Under	0.00169359	0.0436204	#N/A	PREDICTED: uncharacterized protein LOC102298404	2.4e-47	0.7565	---NA---	-	-
c55847_g0	378	-0.770655	Under	0.00169685	0.0436662	#N/A	PREDICTED: E3 ubiquitin-protein ligase TRIM11-like	3.1e-58	0.8525	haplochromis burtoni tripartite motif-containing protein 48-like mrna	1.8e-78	0.906
c1773_g0	621	-0.664499	Under	0.00170173	0.0437539	#N/A	PREDICTED: NADH dehydrogenase [ubiquinone] 1 beta subcomplex subunit 10	8.9e-123	0.929	haplochromis burtoni nadh dehydrogenase 1 beta 22kda mrna	1.1e-138	0.98
c13805_g0	3784	0.729109	Over	0.00170434	0.043783	#N/A	PREDICTED: prominin-1-A-like	5.4e-19	0.9705	---NA---	-	-
c33368_g0	828	0.890109	Over	0.00170584	0.0437837	#N/A	-	-	-	oreochromis niloticus transmembrane protein 163 transcript variant mrna	0	0.9075
c585_g0	818	-0.661569	Under	0.0017102	0.0438578	#N/A	PREDICTED: cytochrome c oxidase subunit 4 isoform 1, mitochondrial	2.3e-103	0.9365	haplochromis burtoni cytochrome c oxidase subunit 4 isoform mitochondrial mrna	1.7e-142	0.986
c9437_g0	1927	-0.931834	Under	0.00171522	0.0439485	#N/A	PREDICTED: synaptotagmin-1-like	0	0.9865	---NA---	-	-
c16747_g0	969	-0.729345	Under	0.00172464	0.0441518	#N/A	-	-	-	---NA---	-	-
c38256_g0	976	0.819773	Over	0.00172931	0.044233	#N/A	PREDICTED: uncharacterized protein LOC103911931	8.2e-139	0.748	---NA---	-	-
c20243_g0	2836	0.686444	Over	0.00173495	0.0442566	0.264	PREDICTED: cell migration-inducing and hyaluronan-binding protein	0	0.9095	---NA---	-	-
c401_g1	3242	0.694936	Over	0.00174026	0.0442566	0.1045	PREDICTED: protocadherin alpha-C2-like isoform X1	0	0.9315	---NA---	-	-
c5399_g0	2026	0.713169	Over	0.00173961	0.0442566	#N/A	PREDICTED: iroquois-class homeodomain protein irx-1-like	0	0.894	---NA---	-	-
c28928_g0	1417	0.736052	Over	0.00174066	0.0442566	#N/A	PREDICTED: integrin alpha-1	0	0.866	---NA---	-	-
c18752_g0	2917	0.757513	Over	0.00174067	0.0442566	#N/A	-	-	-	---NA---	-	-
c35600_g0	686	0.848428	Over	0.00173659	0.0442566	#N/A	-	-	-	haplochromis burtoni major facilitator superfamily domain-containing protein 8-like transcript variant mrna	9.4e-106	0.986
c55517_g0	298	0.913966	Over	0.00173242	0.0442566	#N/A	TPA: putative transposase	9.3e-15	0.6025	haplochromis burtoni prolargin-like transcript variant mrna	2.5e-65	0.98
c3536_g0	2418	-0.664977	Under	0.00174629	0.0442857	#N/A	PREDICTED: galectin-3-binding protein A-like	0	0.838	---NA---	-	-
c2228_g0	1151	-0.657523	Under	0.00174419	0.0442857	#N/A	PREDICTED: DELTA-stichotoxin-Hcr4a-like	1e-126	0.912	---NA---	-	-
c41674_g0	1092	0.825943	Over	0.00174547	0.0442857	0.0579	PREDICTED: ALK tyrosine kinase receptor-like	0	0.9325	---NA---	-	-
c32572_g0	661	-0.740797	Under	0.001748	0.044291	#N/A	hypothetical protein EH28_03748	4e-09	0.5845	cyprinus carpio genome assembly common carp genome 000003744	8.3e-22	0.718
c16419_g0	3701	-0.661629	Under	0.00175964	0.0445479	#N/A	PREDICTED: protein Wnt-5a-like isoform X1	0	0.95	---NA---	-	-
c14975_g0	496	0.834732	Over	0.00177629	0.0449311	#N/A	-	-	-	---NA---	-	-
c19548_g0	5137	0.718587	Over	0.00178385	0.0450841	#N/A	PREDICTED: calcium/calmodulin-dependent 3',5'-cyclic nucleotide phosphodiesterase 1C-like isoform X4	0	0.979	---NA---	-	-
c63030_g0	674	-0.786189	Under	0.00178851	0.0451249	#N/A	-	-	-	haplochromis burtoni gap junction gamma-1 transcript variant mrna	2.6e-147	0.992
c10246_g0	3440	0.682568	Over	0.00178776	0.0451249	#N/A	PREDICTED: RGM domain family member B	0	0.9185	---NA---	-	-
c1119_g0	1185	-0.660369	Under	0.00179697	0.0452806	#N/A	PREDICTED: cytochrome b-c1 complex subunit 9	1.8e-33	0.96	---NA---	-	-
c35291_g0	922	1.14669	Over	0.00179773	0.0452806	#N/A	PREDICTED: nesprin-1 isoform X10	0	0.996	---NA---	-	-
c21114_g0	2200	0.802307	Over	0.00180303	0.0453754	#N/A	-	-	-	---NA---	-	-
c28975_g0	370	-0.924428	Under	0.00181247	0.0455745	#N/A	PREDICTED: PR domain zinc finger protein 1-like	9.1e-65	0.9705	oreochromis niloticus pr domain zinc finger protein 1 transcript variant mrna	3.8e-64	0.99
c15683_g0	630	-0.738478	Under	0.00182998	0.0459758	#N/A	-	-	-	maylandia zebra mis12 kinetochore complex component transcript variant mrna	1.7e-135	0.972
c366_g0	2374	0.687762	Over	0.00184396	0.0462878	0.1222	PREDICTED: fatty acid-binding protein, brain	2.8e-82	0.966	---NA---	-	-
c18360_g0	2363	0.770642	Over	0.00185235	0.046459	#N/A	PREDICTED: low-density lipoprotein receptor-related protein 2 isoform X2	0	0.973	---NA---	-	-
c1901_g0	1566	-0.680541	Under	0.00185672	0.0465293	0.3246	PREDICTED: immediate early response gene 2 protein	5.3e-100	0.808	---NA---	-	-
c8394_g0	1354	0.839352	Over	0.00186365	0.0466241	#N/A	-	-	-	---NA---	-	-
c17766_g0	3662	0.84839	Over	0.00186315	0.0466241	#N/A	PREDICTED: neurofascin-like isoform X1	0	0.953	---NA---	-	-
c26242_g0	2727	-0.836759	Under	0.00186844	0.0467046	0.0536	PREDICTED: neuronal acetylcholine receptor subunit alpha-5 isoform X2	0	0.939	---NA---	-	-
c5659_g0	1075	-0.657611	Under	0.00187394	0.0467814	0.259	PREDICTED: retinoid-binding protein 7	2e-83	0.8615	---NA---	-	-
c64287_g0	305	0.821568	Over	0.00187624	0.0467814	#N/A	-	-	-	---NA---	-	-
c41404_g0	401	0.991065	Over	0.00187541	0.0467814	#N/A	-	-	-	---NA---	-	-
c5210_g0	768	-0.666848	Under	0.0018866	0.0470003	0.1858	PREDICTED: 28S ribosomal protein S17, mitochondrial	2e-88	0.9155	haplochromis burtoni mitochondrial ribosomal protein s17 mrna	6.8e-169	0.942
c8428_g0	6193	0.66329	Over	0.00189439	0.0471547	#N/A	PREDICTED: tensin-2 isoform X1	0	0.964	---NA---	-	-
c44180_g0	447	-0.719491	Under	0.00189861	0.0472201	#N/A	PREDICTED: follistatin-related protein 1-like isoform X1	2.1e-71	0.8715	colius striatus follistatin-like 1 partial mrna	4.9e-43	0.872
c31770_g0	1284	-0.659134	Under	0.00190458	0.0472499	#N/A	PREDICTED: leukocyte elastase inhibitor-like	0	0.814	---NA---	-	-
c61294_g0	613	0.836448	Over	0.00190337	0.0472499	#N/A	PREDICTED: dehydrogenase/reductase SDR family member 12-like	2.7e-30	0.5065	neolamprologus brichardi dehydrogenase reductase sdr family member 12-like mrna	3.8e-42	0.936
c47474_g0	390	0.926414	Over	0.00190351	0.0472499	#N/A	PREDICTED: uncharacterized protein LOC102076606 isoform X2	8.2e-83	0.921	maylandia zebra uncharacterized loc106676961 transcript variant mrna	6.7e-82	0.96
c2060_g0	4103	-0.77708	Under	0.00190661	0.0472608	0.126	PREDICTED: cartilage intermediate layer protein 1	0	0.9345	---NA---	-	-
c33438_g0	397	-0.781512	Under	0.00191205	0.0472771	#N/A	PREDICTED: poly [ADP-ribose] polymerase 11-like	4.7e-46	0.7855	haplochromis burtoni poly	1.1e-75	0.874
c3822_g1	532	-0.66106	Under	0.00190907	0.0472771	#N/A	PREDICTED: small nuclear ribonucleoprotein F	7.9e-45	0.9895	haplochromis burtoni small nuclear ribonucleoprotein polypeptide f mrna	3.7e-108	0.986
c39509_g0	1019	0.864924	Over	0.0019119	0.0472771	#N/A	-	-	-	---NA---	-	-
c3456_g0	530	-0.666322	Under	0.00191429	0.047293	#N/A	PREDICTED: NADH dehydrogenase [ubiquinone] iron-sulfur protein 6, mitochondrial	8.2e-89	0.931	pundamilia nyererei nadh dehydrogenase fe-s protein 13kda (nadh-coenzyme q reductase) mrna	1.1e-113	0.988
c40168_g0	880	0.723705	Over	0.00191682	0.0473161	#N/A	PREDICTED: hepatocyte growth factor-like isoform X2	0	0.945	---NA---	-	-
c38060_g0	646	-0.928974	Under	0.0019199	0.0473528	#N/A	PREDICTED: pro-cathepsin H-like	5.1e-60	0.921	maylandia zebra pro-cathepsin h-like transcript variant mrna	3.1e-146	0.974
c60263_g0	222	-1.09205	Under	0.00192288	0.047387	#N/A	PREDICTED: probable E3 ubiquitin-protein ligase HERC3	6.4e-40	0.6907	haplochromis burtoni probable e3 ubiquitin-protein ligase herc3 mrna	6.8e-45	0.9225
c10354_g0	1273	-0.655745	Under	0.00192668	0.0474411	#N/A	PREDICTED: annexin A1-like	0	0.7775	---NA---	-	-
c228_g0	590	-0.653492	Under	0.00193945	0.047716	#N/A	PREDICTED: ictacalcin-like	3.6e-56	0.905	haplochromis burtoni ictacalcin-like mrna	1.8e-109	0.932
c42391_g0	719	0.793892	Over	0.00194837	0.0478956	#N/A	PREDICTED: protein sel-1 homolog 3-like	3.1e-140	0.803	oreochromis niloticus protein sel-1 homolog 3-like mrna	1.5e-163	0.98
c24760_g0	1169	-0.698987	Under	0.00195567	0.0479654	0.3653	PREDICTED: dual specificity protein phosphatase 23	4.3e-105	0.9395	---NA---	-	-
c21078_g0	594	-0.674459	Under	0.00195459	0.0479654	#N/A	PREDICTED: protein FAM83B	1e-96	0.8685	haplochromis burtoni family with sequence similarity member b transcript variant mrna	9e-129	0.996
c5898_g0	5398	-0.665131	Under	0.00195605	0.0479654	#N/A	PREDICTED: procollagen-lysine,2-oxoglutarate 5-dioxygenase 2 isoform X2	0	0.956	---NA---	-	-
c37034_g0	1061	-0.699997	Under	0.00196975	0.0482612	#N/A	-	-	-	---NA---	-	-
c64126_g0	804	0.904049	Over	0.00199646	0.0488753	#N/A	PREDICTED: nesprin-2-like isoform X3	2e-144	0.824	haplochromis burtoni nesprin-2-like transcript variant mrna	4.1e-162	0.986
c18852_g0	1651	-0.661748	Under	0.00199831	0.0488803	#N/A	PREDICTED: ADP-ribosylation factor-like protein 5C	6.6e-123	0.9585	---NA---	-	-
c8_g2	2026	-0.651991	Under	0.00200694	0.049051	#N/A	unnamed protein product, partial	1e-169	0.976	---NA---	-	-
c6556_g0	460	-0.699443	Under	0.00201997	0.0492073	#N/A	PREDICTED: ladderlectin-like	3.1e-108	0.75	haplochromis burtoni ladderlectin-like transcript variant mrna	5.2e-107	0.928
c5276_g0	897	-0.656705	Under	0.00201978	0.0492073	0.5466	PREDICTED: 28S ribosomal protein S23, mitochondrial	6.6e-125	0.822	maylandia zebra mitochondrial ribosomal protein s23 transcript variant mrna	0	0.95
c23746_g0	1103	0.667405	Over	0.00201935	0.0492073	#N/A	PREDICTED: endochitinase A-like	9.3e-112	0.98	---NA---	-	-
c11414_g0	2298	0.732528	Over	0.00201752	0.0492073	#N/A	-	-	-	---NA---	-	-
c7788_g0	2461	-0.693445	Under	0.00202808	0.0493348	#N/A	PREDICTED: protein-cysteine N-palmitoyltransferase HHAT-like protein	0	0.961	---NA---	-	-
c5906_g0	4078	-0.689097	Under	0.00202853	0.0493348	#N/A	PREDICTED: tenascin-N isoform X1	0	0.9205	---NA---	-	-
c30606_g0	1679	0.660127	Over	0.00203561	0.0494665	#N/A	PREDICTED: laminin subunit beta-4-like isoform X2	0	0.7895	---NA---	-	-
c29622_g0	381	-0.694904	Under	0.00203762	0.0494747	#N/A	PREDICTED: uncharacterized protein LOC106632934	1.9e-36	0.9567	haplochromis burtoni uncharacterized loc106632934 mrna	6.5e-70	0.902
c42242_g0	658	-0.758036	Under	0.00204082	0.049512	0.3081	PREDICTED: protein FAM221A-like	1.4e-158	0.914	haplochromis burtoni protein fam221a-like mrna	4.3e-154	0.984
c23444_g0	2133	1.06709	Over	0.00204546	0.0495839	#N/A	-	-	-	---NA---	-	-
c17847_g0	507	-0.82097	Under	0.00204926	0.0495952	#N/A	PREDICTED: GTPase IMAP family member 4-like	4.5e-89	0.862	haplochromis burtoni gtpase imap family member 4-like mrna	3.2e-111	0.91
c19942_g0	2270	-0.688875	Under	0.00204845	0.0495952	#N/A	PREDICTED: matrix metalloproteinase-20-like	0	0.852	---NA---	-	-
c3613_g0	2406	-0.682399	Under	0.00206265	0.0498422	#N/A	PREDICTED: uncharacterized protein LOC102313087	0	0.843	---NA---	-	-
c5996_g0	912	0.671386	Over	0.00206283	0.0498422	0.0933	PREDICTED: cellular retinoic acid-binding protein 1	8.6e-94	0.9515	neolamprologus brichardi cellular retinoic acid-binding protein 1-like mrna	9.2e-158	0.926
c38976_g0	597	-0.72456	Under	0.00206781	0.0499219	#N/A	PREDICTED: uncharacterized protein LOC102311042	2.1e-78	0.794	pundamilia nyererei uncharacterized loc102213988 mrna	4.1e-111	0.99
