# Supplementary material for: Comparative transcriptomics of anal fin pigmentation patterns in cichlid fishes
Source: BMC Genomics. 2016 Sep 6;17(1):712. doi: 10.1186/s12864-016-3046-y (PMC5012078; doi:10.1186/s12864-016-3046-y)
Supplement: Additional file 2: — Gene ontology annotation for the DE genes. (XLSX 148 kb) [file 12864_2016_3046_MOESM2_ESM.xlsx]

## Sheet: Supplementary File 2 - Annotati
SeqName	Expression	Description	Length	#Hits	e-Value	sim mean	#GO	GO Names list	Enzyme Codes list
c1018_g0	Over	mannose-binding protein c	1429	5	2.4e-26	0.52	2	F:carbohydrate binding; C:collagen trimer	-
c104_g0	Over	retinol-binding protein 4 precursor	1421	2	1.2e-104	0.76	8	C:extracellular region; F:transporter activity; F:retinoid binding; F:small molecule binding; P:liver development; P:transport; P:response to retinoic acid; P:retina development in camera-type eye	-
c1086_g1	Over	---NA---	384	0	-	-		-	-
c1117_g2	Over	myb-like protein x	3289	1	7.1e-58	0.6		-	-
c1168_g0	Over	---NA---	1738	0	-	-		-	-
c1178_g0	Over	PREDICTED: uncharacterized protein LOC101883708	913	1	2e-35	0.66		-	-
c1238_g0	Over	type ii cytoskeletal 8	1937	5	4.9e-167	0.862	5	C:nucleoplasm; C:cytoplasm; C:nuclear matrix; C:keratin filament; F:structural molecule activity	-
c1283_g0	Over	protein s100-b isoform x1	4358	2	9.4e-36	0.8	2	F:calcium ion binding; F:zinc ion binding	-
c1300_g1	Over	uncharacterized protein LOC503741	2250	5	1e-156	0.702	9	C:integral component of plasma membrane; C:cell-cell adherens junction; F:receptor activity; F:receptor binding; F:protein homodimerization activity; F:cell adhesion molecule binding; P:homophilic cell adhesion via plasma membrane adhesion molecules; P:heterophilic cell-cell adhesion via plasma membrane cell adhesion molecules; P:cell recognition	-
c1312_g0	Over	hyaluronan and proteoglycan link protein 1 isoform x1	2530	5	1.2e-139	0.742	7	C:proteinaceous extracellular matrix; F:hyaluronic acid binding; P:skeletal system development; P:sprouting angiogenesis; P:cell adhesion; P:central nervous system development; P:fin regeneration	-
c1440_g0	Over	cytochrome family subfamily polypeptide 3 isoform x1	1820	5	2.6e-65	0.78	12	C:cytoplasm; C:intracellular membrane-bounded organelle; F:iron ion binding; F:arachidonic acid epoxygenase activity; F:steroid hydroxylase activity; F:oxidoreductase activity, acting on paired donors, with incorporation or reduction of molecular oxygen, reduced flavin or flavoprotein as one donor, and incorporation of one atom of oxygen; F:oxygen binding; F:heme binding; P:xenobiotic metabolic p…	EC:1.14.14
c1504_g0	Over	---NA---	367	0	-	-		-	-
c1531_g1	Over	sodium channel protein type 4 subunit alpha b	2003	5	7.8e-130	0.7	9	C:voltage-gated sodium channel complex; F:voltage-gated sodium channel activity; P:mechanosensory behavior; P:motor neuron axon guidance; P:larval locomotory behavior; P:neuronal action potential; P:regulation of ion transmembrane transport; P:sodium ion transmembrane transport; P:membrane depolarization during action potential	-
c1564_g0	Over	---NA---	458	0	-	-		-	-
c1564_g1	Over	alpha-2-macroglobulin-like protein 1	5432	5	0	0.616		-	-
c1604_g1	Over	secretory carrier-associated membrane protein 1	1912	5	1.4e-158	0.732	2	C:integral component of membrane; P:protein transport	-
c1687_g0	Over	---NA---	472	0	-	-		-	-
c1698_g0	Over	potassium inwardly-rectifying subfamily member 2a isoform x1	2085	5	0	0.862	4	C:integral component of plasma membrane; F:G-protein activated inward rectifier potassium channel activity; P:potassium ion import; P:regulation of ion transmembrane transport	-
c1707_g0	Over	cysteine-rich protein 2	2066	5	1.9e-44	0.634	9	C:cytoplasm; F:AT DNA binding; F:zinc ion binding; F:DNA binding, bending; F:peptide binding; P:intrinsic apoptotic signaling pathway in response to DNA damage; P:response to zinc ion; P:cellular response to antibiotic; P:cellular response to UV-B	-
c1797_g1	Over	uncharacterized protein LOC664755	3538	5	7.4e-101	0.88	1	F:RNA binding	-
c1824_g0	Over	ras-related c3 botulinum toxin substrate 3 (rho small gtp binding protein rac3) isoform x1	3584	5	5.7e-57	1	6	C:intracellular; C:membrane; F:GTP binding; P:small GTPase mediated signal transduction; P:myoblast fusion; P:cell migration involved in gastrulation	-
c1826_g0	Over	---NA---	441	0	-	-		-	-
c1839_g0	Over	nuclear receptor subfamily 2 group f member 1-a	3237	5	0	0.926	12	C:nucleus; F:steroid hormone receptor activity; F:RNA polymerase II transcription factor activity, ligand-activated sequence-specific DNA binding; F:zinc ion binding; F:sequence-specific DNA binding; P:endothelial cell proliferation; P:lymphangiogenesis; P:transcription, DNA-templated; P:steroid hormone mediated signaling pathway; P:lymphatic endothelial cell fate commitment; P:venous blood vesse…	-
c186_g0	Over	serotransferrin precursor	3187	5	0	0.546	4	P:iron ion transport; P:response to bacterium; P:hemoglobin biosynthetic process; P:biological regulation	-
c1912_g0	Over	purine nucleoside phosphorylase 5a	2580	5	2e-147	0.83	4	C:cytoplasm; F:purine-nucleoside phosphorylase activity; P:nucleoside metabolic process; P:purine-containing compound salvage	EC:2.4.2.1
c257_g2	Over	decorin precursor	3312	5	0	0.678	4	F:collagen binding; P:chondroitin sulfate proteoglycan metabolic process; P:cartilage development; P:convergent extension involved in axis elongation	-
c258_g0	Over	---NA---	1051	0	-	-		-	-
c278_g0	Over	beta 5 isoform x1	730	5	7.2e-158	1	7	C:cytoplasm; C:microtubule; F:GTPase activity; F:structural constituent of cytoskeleton; F:GTP binding; P:microtubule-based process; P:protein polymerization	-
c318_g0	Over	periostin isoform 1 precursor	2319	5	0	0.86	6	C:proteinaceous extracellular matrix; C:extracellular space; F:cell adhesion molecule binding; P:cell adhesion; P:muscle attachment; P:extracellular matrix organization	-
c352_g0	Over	---NA---	298	0	-	-		-	-
c360_g1	Over	---NA---	763	0	-	-		-	-
c366_g0	Over	fatty acid binding protein a	2374	5	4.4e-71	0.8	7	F:transporter activity; F:fatty acid binding; P:heart looping; P:transport; P:response to vitamin B3; P:response to prostaglandin; P:chordate embryonic development	-
c379_g3	Over	---NA---	254	0	-	-		-	-
c379_g13	Over	calsyntenin-3	5156	5	0	0.732	6	C:intracellular; C:membrane; F:calcium ion binding; P:homophilic cell adhesion via plasma membrane adhesion molecules; P:regulation of collateral sprouting; P:retrograde transport, endosome to plasma membrane	-
c38_g1	Over	glyceraldehyde-3-phosphate dehydrogenase	1489	2	0	0.905	15	C:nucleus; C:cytosol; C:microtubule cytoskeleton; F:glyceraldehyde-3-phosphate dehydrogenase (NAD+) (phosphorylating) activity; F:microtubule binding; F:peptidyl-cysteine S-nitrosylase activity; F:NADP binding; F:NAD binding; P:microtubule cytoskeleton organization; P:glucose metabolic process; P:glycolytic process; P:peptidyl-cysteine S-trans-nitrosylation; P:protein stabilization; P:neuron apop…	EC:1.2.1.12
c401_g1	Over	protocadherin 2 alpha c precursor	3242	5	0	0.68	5	C:plasma membrane; C:integral component of membrane; F:calcium ion binding; P:homophilic cell adhesion via plasma membrane adhesion molecules; P:nervous system development	-
c418_g2	Over	betaine--homocysteine s-methyltransferase 1	2006	1	0	0.9	10	C:cytosol; F:zinc ion binding; F:S-adenosylmethionine-homocysteine S-methyltransferase activity; F:betaine-homocysteine S-methyltransferase activity; P:type B pancreatic cell development; P:amino-acid betaine catabolic process; P:methionine biosynthetic process; P:methylation; P:S-methylmethionine cycle; P:digestive system development	EC:2.1.1.5
c570_g0	Over	myelin protein p0 precursor	2560	1	1.5e-81	0.87	2	C:integral component of plasma membrane; C:myelin sheath	-
c575_g0	Over	PREDICTED: uncharacterized protein si:ch211-76l23.4	1877	1	2.7e-47	0.72		-	-
c713_g0	Over	---NA---	298	0	-	-		-	-
c728_g7	Over	---NA---	656	0	-	-		-	-
c755_g1	Over	---NA---	1586	0	-	-		-	-
c809_g0	Over	intermediate filament	2603	5	7.3e-121	0.702	1	C:intermediate filament	-
c851_g0	Over	formin-binding protein 1 isoform x1	6345	5	1.7e-173	0.776	1	P:endocytosis	-
c916_g0	Over	very-long-chain -3-hydroxyacyl- dehydratase 1 isoform x1	2186	4	8.2e-144	0.8275	1	P:fatty acid metabolic process	-
c985_g1	Over	---NA---	520	0	-	-		-	-
c20005_g0	Over	cordon-bleu 1 isoform x4	2164	5	3.2e-65	0.656	2	F:receptor signaling protein activity; P:signal transduction	-
c20044_g0	Over	junction plakoglobin-like	3358	5	9.5e-178	0.848	27	C:nucleus; C:microvillus; C:zonula adherens; C:cell cortex; C:intercalated disc; C:catenin complex; C:desmosome; F:transcription coactivator activity; F:signal transducer activity; F:structural molecule activity; F:protein phosphatase binding; F:nuclear hormone receptor binding; F:alpha-catenin binding; F:cadherin binding; P:embryonic axis specification; P:liver development; P:desmosome assembly;…	-
c20186_g0	Over	---NA---	2321	0	-	-		-	-
c20229_g0	Over	---NA---	800	0	-	-		-	-
c20243_g0	Over	cell migration-inducing and hyaluronan-binding	2836	5	0	0.604	3	P:embryonic heart tube morphogenesis; P:endocardial cushion development; P:cell migration involved in heart formation	-
c20323_g0	Over	probable g-protein coupled receptor 123	5411	5	0	0.642	4	C:membrane; P:cell surface receptor signaling pathway; P:multicellular organismal development; P:anatomical structure morphogenesis	-
c20490_g1	Over	ryanodine receptor 3-like	2400	5	0	0.688	4	F:ion channel activity; F:protein binding; P:single-organism cellular process; P:single-organism transport	-
c20702_g0	Over	type alpha 3b precursor	2444	5	0	0.792	2	C:collagen trimer; F:extracellular matrix structural constituent	-
c20716_g0	Over	microphthalmia-associated transcription factor	1829	5	0	0.754	11	C:nucleoplasm; C:cytoplasm; F:RNA polymerase II core promoter proximal region sequence-specific DNA binding; F:transcriptional activator activity, RNA polymerase II core promoter proximal region sequence-specific binding; F:protein dimerization activity; P:transcription, DNA-templated; P:regulation of transcription from RNA polymerase II promoter; P:melanocyte differentiation; P:regulation of apo…	-
c20726_g0	Over	myosin-10 isoform x6	473	5	1.4e-61	0.91	7	C:myosin complex; F:motor activity; F:actin binding; F:ATP binding; P:regulation of cell shape; P:midbrain-hindbrain boundary morphogenesis; P:actin filament bundle distribution	-
c20770_g0	Over	glutamate receptor kainate 3	4827	5	0	0.88	6	C:integral component of membrane; C:cell junction; C:postsynaptic membrane; F:ionotropic glutamate receptor activity; F:extracellular-glutamate-gated ion channel activity; P:ion transport	-
c20781_g0	Over	---NA---	930	0	-	-		-	-
c20948_g0	Over	---NA---	1110	0	-	-		-	-
c20995_g0	Over	growth hormone receptor precursor	2628	5	4.6e-41	0.51	2	F:cytokine receptor activity; C:membrane	-
c21114_g0	Over	---NA---	2200	0	-	-		-	-
c21124_g0	Over	chordin precursor	3594	2	0	0.595	14	C:extracellular region; F:protein binding; P:somitogenesis; P:heart looping; P:anterior/posterior axis specification; P:specification of organ position; P:negative regulation of BMP signaling pathway; P:caudal fin morphogenesis; P:embryonic hemopoiesis; P:otic placode formation; P:determination of ventral identity; P:dorsal convergence; P:Kupffer's vesicle development; P:regulation of BMP signali…	-
c21219_g0	Over	---NA---	428	0	-	-		-	-
c21321_g0	Over	PREDICTED: uncharacterized protein si:ch211-256m1.8	1181	1	3.1e-149	0.74	2	F:nucleotide binding; F:catalytic activity	-
c21325_g0	Over	beta-carotene oxygenase 2a	1185	5	2.5e-101	0.784	7	C:mitochondrion; C:cytosol; C:membrane; F:9,10 (9', 10')-carotenoid-cleaving dioxygenase activity; F:retinol isomerase activity; P:oxidation-reduction process; P:negative regulation of oxidative stress-induced intrinsic apoptotic signaling pathway	EC:5.2.1.7
c21426_g0	Over	homeobox protein hox-c12	790	4	5.9e-151	0.6825	3	C:nucleus; F:sequence-specific DNA binding; P:regulation of transcription, DNA-templated	-
c21820_g1	Over	PREDICTED: uncharacterized protein si:ch73-156o22.2	917	1	8e-31	0.69		-	-
c21842_g0	Over	semaphorin-3g precursor	1643	5	0	0.726	5	C:membrane; P:patterning of blood vessels; P:sprouting angiogenesis; P:motor neuron axon guidance; P:branching morphogenesis of a nerve	-
c21845_g0	Over	mucin-2 isoform x12	1547	5	2.7e-162	0.74		-	-
c40034_g0	Over	---NA---	1275	0	-	-		-	-
c40168_g0	Over	hepatocyte growth factor isoform x2	880	5	7.7e-142	0.742	7	C:extracellular space; F:serine-type peptidase activity; P:neuron migration; P:positive regulation of cell proliferation; P:cerebellar granule cell differentiation; P:hepatocyte growth factor receptor signaling pathway; P:morphogenesis of a branching epithelium	-
c40289_g0	Over	---NA---	620	0	-	-		-	-
c40571_g0	Over	---NA---	737	0	-	-		-	-
c40753_g0	Over	immunoglobulin superfamily member 10	518	1	3.8e-40	0.68		-	-
c40783_g0	Over	---NA---	455	0	-	-		-	-
c41310_g0	Over	---NA---	515	0	-	-		-	-
c41404_g0	Over	---NA---	401	0	-	-		-	-
c41529_g0	Over	major facilitator superfamily domain-containing protein 8-like	1141	2	3.6e-128	0.78	3	C:integral component of membrane; F:substrate-specific transmembrane transporter activity; P:transmembrane transport	-
c41603_g0	Over	---NA---	235	0	-	-		-	-
c41619_g0	Over	---NA---	471	0	-	-		-	-
c41674_g0	Over	leukocyte tyrosine kinase receptor	1092	2	4.9e-132	0.73	13	C:integral component of membrane; F:transmembrane receptor protein tyrosine kinase activity; F:ATP binding; P:activation of MAPK activity; P:protein phosphorylation; P:protein N-linked glycosylation; P:transmembrane receptor protein tyrosine kinase signaling pathway; P:melanocyte differentiation; P:regulation of neuron differentiation; P:regulation of developmental pigmentation; P:neuron developm…	EC:2.7.10.1
c60463_g0	Over	---NA---	311	0	-	-		-	-
c61294_g0	Over	---NA---	613	0	-	-		-	-
c61843_g0	Over	---NA---	539	0	-	-		-	-
c61938_g0	Over	ras and ef-hand domain-containing protein	448	2	1e-47	0.66	9	C:intracellular; F:nucleotide binding; F:GTPase activity; F:metal ion binding; P:intracellular protein transport; P:vesicle docking involved in exocytosis; P:protein secretion; P:regulation of exocytosis; P:Rab protein signal transduction	-
c81516_g0	Over	---NA---	328	0	-	-		-	-
c81639_g0	Over	ras and ef-hand domain-containing protein	284	1	3e-29	0.82	9	C:intracellular; F:GTPase activity; F:calcium ion binding; F:GTP binding; P:intracellular protein transport; P:vesicle docking involved in exocytosis; P:protein secretion; P:regulation of exocytosis; P:Rab protein signal transduction	-
c14684_g1	Over	---NA---	1959	0	-	-		-	-
c14694_g0	Over	atp-binding cassette sub-family a member 2 isoform x3	8739	5	0	0.77	6	C:integral component of membrane; C:intracellular membrane-bounded organelle; F:ATP binding; F:ATPase activity, coupled to transmembrane movement of substances; P:lipid transport; P:transmembrane transport	-
c14729_g0	Over	semaphorin-5b isoform x1	2605	5	5.7e-175	0.722	1	P:axon extension	-
c14863_g0	Over	---NA---	844	0	-	-		-	-
c14975_g0	Over	---NA---	496	0	-	-		-	-
c15138_g0	Over	potassium channel subfamily k member 4-like isoform x1	2195	5	2.1e-120	0.734		-	-
c15147_g0	Over	actin-binding lim protein 1 isoform x15	3338	5	0	0.668	1	F:binding	-
c15177_g0	Over	reticulon-4 receptor precursor	2577	5	0	0.64	4	F:protein binding; P:axon guidance; P:posterior lateral line neuromast deposition; P:peripheral nervous system neuron axonogenesis	-
c15205_g1	Over	transcription factor ec	997	5	8.3e-124	0.76	7	C:nucleoplasm; C:cytoplasm; F:RNA polymerase II core promoter proximal region sequence-specific DNA binding; F:transcriptional activator activity, RNA polymerase II core promoter proximal region sequence-specific binding; F:protein dimerization activity; P:transcription, DNA-templated; P:regulation of transcription, DNA-templated	-
c15373_g0	Over	inactive carboxypeptidase-like protein partial	3462	5	0	0.774	3	P:proteolysis; F:metallocarboxypeptidase activity; F:zinc ion binding	-
c15487_g0	Over	leucine-rich repeat-containing protein 4 isoform x1	4698	5	0	0.79	3	F:protein binding; P:regulation of cellular component organization; P:regulation of nervous system development	-
c15516_g0	Over	---NA---	1546	0	-	-		-	-
c15641_g0	Over	glucagon receptor isoform x1	2549	5	0	0.734	3	C:membrane; F:glucagon receptor activity; P:G-protein coupled receptor signaling pathway	-
c15649_g0	Over	---NA---	216	0	-	-		-	-
c15650_g0	Over	---NA---	206	0	-	-		-	-
c15809_g0	Over	all-trans-retinol -reductase	2280	4	0	0.695	4	C:intracellular; F:all-trans-retinol 13,14-reductase activity; P:retinol metabolic process; P:oxidation-reduction process	EC:1.3.99.23
c15868_g0	Over	isthmin-2 precursor	3883	3	2.6e-180	0.71	1	P:angiogenesis	-
c15875_g0	Over	fer-1-like protein 6	5524	5	0	0.658	8	C:cytoplasmic vesicle; C:intracellular membrane-bounded organelle; C:membrane part; C:intracellular organelle part; C:synapse; C:bounding membrane of organelle; P:response to auditory stimulus; P:neuromuscular process controlling balance	-
c15905_g0	Over	ap-3 complex subunit beta-2 isoform x1	2591	5	0	0.766	5	P:sensory organ development; P:tissue development; P:vesicle-mediated transport; P:regulation of localization; P:regulation of cellular process	-
c15970_g0	Over	keratin-associated protein 16-1-like	1692	1	2.1e-155	0.8		-	-
c36117_g0	Over	camp-regulated d2	682	5	1.2e-99	0.714	13	F:aminoacyl-tRNA editing activity; F:acetylcholinesterase activity; F:mannosyl-oligosaccharide mannosidase activity; F:lipase activity; P:response to amphetamine; P:acetylcholine catabolic process; P:neuromuscular junction development; P:response to glucose; P:myofibril assembly; P:response to ethanol; P:neuron development; P:regulation of synapse structure or activity; P:cellular response to met…	EC:3.1.1.7; EC:3.1.1; EC:3.2.1
c36122_g0	Over	---NA---	1028	0	-	-		-	-
c36168_g0	Over	atypical chemokine receptor 3b	1093	3	2.6e-36	0.7933	16	C:cytoplasm; C:caveola; C:integral component of membrane; F:chemokine receptor activity; F:protein kinase C binding; F:coreceptor activity; F:chemokine binding; P:angiogenesis; P:vasculogenesis; P:neuron migration; P:chemotaxis; P:G-protein coupled receptor signaling pathway; P:germ cell migration; P:trigeminal sensory nucleus development; P:posterior lateral line neuromast primordium migration; …	-
c36206_g0	Over	immunoglobulin superfamily member 10	3801	5	7.9e-129	0.586		-	-
c36257_g0	Over	PREDICTED: uncharacterized protein LOC100538338	492	5	1.8e-56	0.706	3	F:molecular_function; P:biological_process; C:extracellular region	-
c36308_g0	Over	---NA---	964	0	-	-		-	-
c36335_g0	Over	zinc finger and btb domain-containing protein 16-a-like	1982	5	3.1e-166	0.822	9	C:nucleus; C:cytoplasm; F:RNA polymerase II regulatory region sequence-specific DNA binding; F:RNA polymerase II transcription factor activity, sequence-specific DNA binding; F:metal ion binding; P:transcription, DNA-templated; P:regulation of transcription from RNA polymerase II promoter; P:protein ubiquitination; P:regulation of neurogenesis	-
c36411_g0	Over	---NA---	566	0	-	-		-	-
c36601_g0	Over	---NA---	659	0	-	-		-	-
c36602_g0	Over	---NA---	1130	0	-	-		-	-
c36982_g0	Over	---NA---	561	0	-	-		-	-
c37301_g0	Over	rho guanine nucleotide exchange factor 33 isoform x2	845	3	6.2e-71	0.72	2	F:Rho guanyl-nucleotide exchange factor activity; P:regulation of Rho protein signal transduction	-
c37608_g0	Over	---NA---	975	0	-	-		-	-
c37706_g0	Over	---NA---	1417	0	-	-		-	-
c37753_g0	Over	---NA---	896	0	-	-		-	-
c37919_g0	Over	---NA---	417	0	-	-		-	-
c37944_g0	Over	---NA---	361	0	-	-		-	-
c37994_g0	Over	anoctamin-7	895	5	5.5e-137	0.76	1	C:integral component of membrane	-
c56431_g0	Over	---NA---	452	0	-	-		-	-
c57148_g0	Over	---NA---	273	0	-	-		-	-
c57921_g0	Over	---NA---	223	0	-	-		-	-
c57984_g0	Over	ras-related protein rab-38	491	5	1.9e-101	0.84	9	C:mitochondrion; C:trans-Golgi network; C:melanosome; F:GTPase activity; F:GTP binding; P:intracellular protein transport; P:melanosome organization; P:Rab protein signal transduction; P:notochord cell vacuolation	-
c77471_g0	Over	mucin-2 isoform x12	417	5	2.5e-34	0.63		-	-
c96592_g0	Over	---NA---	297	0	-	-		-	-
c96706_g0	Over	PREDICTED: uncharacterized protein LOC103911441	423	5	2.5e-40	0.694		-	-
c96722_g0	Over	---NA---	382	0	-	-		-	-
c97028_g0	Over	---NA---	545	0	-	-		-	-
c97750_g0	Over	PREDICTED: LOW QUALITY PROTEIN: uncharacterized protein LOC101884145	229	5	1.2e-38	0.922		-	-
c16027_g0	Over	probable g-protein coupled receptor 75	2189	1	0	0.88	3	C:integral component of plasma membrane; F:G-protein coupled receptor activity; P:G-protein coupled receptor signaling pathway	-
c16142_g0	Over	---NA---	223	0	-	-		-	-
c16173_g0	Over	sorting nexin-4	3076	2	0	0.655	5	C:endosome; C:extrinsic component of membrane; F:phosphatidylinositol binding; P:endocytosis; P:vesicle organization	-
c16232_g0	Over	---NA---	769	0	-	-		-	-
c16314_g1	Over	protein dos isoform x2	3466	4	2.8e-88	0.6075		-	-
c16329_g0	Over	engulfment and cell motility protein 2	2366	5	0	0.876	6	P:lymphangiogenesis; P:phagocytosis; P:cell migration; P:actin cytoskeleton organization; P:cilium assembly; P:positive regulation of angiogenesis	-
c16708_g0	Over	---NA---	1346	0	-	-		-	-
c16768_g0	Over	---NA---	2982	0	-	-		-	-
c16852_g0	Over	cationic amino acid transporter 2	3460	5	0	0.77	8	C:integral component of plasma membrane; F:L-ornithine transmembrane transporter activity; F:arginine transmembrane transporter activity; F:L-lysine transmembrane transporter activity; F:antiporter activity; P:L-arginine import across plasma membrane; P:L-ornithine transmembrane transport; P:L-lysine transmembrane transport	-
c16867_g0	Over	---NA---	3143	0	-	-		-	-
c16919_g1	Over	homeobox protein nkx-	2583	3	2.2e-158	0.75	7	C:nucleus; F:sequence-specific DNA binding; P:type B pancreatic cell differentiation; P:pancreatic A cell differentiation; P:regulation of transcription, DNA-templated; P:spinal cord motor neuron differentiation; P:cell fate commitment	-
c16967_g0	Over	homeobox protein hox-c11a	706	5	2.7e-117	0.774	5	C:nucleus; F:sequence-specific DNA binding; P:transcription, DNA-templated; P:regulation of transcription, DNA-templated; P:multicellular organismal development	-
c17078_g0	Over	small g protein signaling modulator 1 isoform x5	3880	5	0	0.61		-	-
c17204_g0	Over	---NA---	850	0	-	-		-	-
c17680_g0	Over	four and a half lim domains 2a isoform x1	774	5	2.6e-76	0.88	1	F:zinc ion binding	-
c17702_g0	Over	map7 domain-containing protein 2-like isoform x3	3139	3	1.7e-28	0.68	2	P:microtubule cytoskeleton organization; C:microtubule cytoskeleton	-
c17757_g0	Over	homeobox protein goosecoid	993	3	5e-109	0.83	7	C:nucleus; F:sequence-specific DNA binding; P:regulation of transcription, DNA-templated; P:brain development; P:anterior/posterior axis specification; P:dorsal/ventral axis specification; P:neural plate anterior/posterior regionalization	-
c17766_g0	Over	neurofascin-like	3662	5	0	0.712	2	P:nervous system development; P:single-organism cellular process	-
c17845_g0	Over	seizure 6-like protein isoform x1	5716	5	0	0.748	1	P:brain development	-
c17864_g0	Over	insulin-like growth factor i precursor	2166	1	7.3e-53	0.72	4	C:extracellular region; F:insulin-like growth factor receptor binding; P:positive regulation of cell proliferation; P:dorsal/ventral pattern formation	-
c17910_g0	Over	---NA---	3901	0	-	-		-	-
c17923_g0	Over	---NA---	1032	0	-	-		-	-
c17989_g0	Over	coiled-coil domain containing like isoform x3	2469	5	3.8e-142	0.728	3	F:molecular_function; P:biological_process; C:cellular_component	-
c38082_g0	Over	---NA---	654	0	-	-		-	-
c38119_g0	Over	PREDICTED: uncharacterized protein LOC103910824	970	5	1.4e-122	0.7		-	-
c38256_g0	Over	PREDICTED: uncharacterized protein LOC103911931	976	5	1.6e-137	0.746		-	-
c38449_g0	Over	neuromedin-k receptor	1479	5	7.9e-145	0.776	5	C:integral component of plasma membrane; F:tachykinin receptor activity; P:neuropeptide signaling pathway; P:synaptic transmission; P:cellular response to cocaine	-
c38491_g0	Over	---NA---	705	0	-	-		-	-
c38638_g0	Over	---NA---	442	0	-	-		-	-
c38726_g0	Over	cub and sushi domain-containing protein 3	1583	5	0	0.774	3	F:molecular_function; P:biological_process; C:cellular_component	-
c38732_g0	Over	ras and ef-hand domain-containing protein	939	3	1.1e-53	0.75	9	C:intracellular; F:GTPase activity; F:calcium ion binding; F:GTP binding; P:intracellular protein transport; P:vesicle docking involved in exocytosis; P:protein secretion; P:regulation of exocytosis; P:Rab protein signal transduction	-
c39052_g0	Over	laminin subunit beta-4 precursor	660	5	9.8e-68	0.668	5	C:basement membrane; P:cell adhesion; P:muscle attachment; P:somite development; P:basement membrane assembly	-
c39509_g0	Over	---NA---	1019	0	-	-		-	-
c39646_g0	Over	---NA---	575	0	-	-		-	-
c39732_g0	Over	---NA---	969	0	-	-		-	-
c58022_g0	Over	---NA---	542	0	-	-		-	-
c58922_g0	Over	---NA---	826	0	-	-		-	-
c59097_g0	Over	PREDICTED: LOW QUALITY PROTEIN: uncharacterized protein LOC101884145	440	5	9.8e-53	0.76		-	-
c78446_g0	Over	---NA---	486	0	-	-		-	-
c98935_g0	Over	---NA---	257	0	-	-		-	-
c99057_g0	Over	---NA---	414	0	-	-		-	-
c99303_g0	Over	---NA---	247	0	-	-		-	-
c18102_g0	Over	anoctamin-3 isoform x1	1736	5	0	0.71	1	C:integral component of membrane	-
c18108_g0	Over	zinc finger protein 385b isoform x4	4140	5	3.5e-55	0.7	3	C:nucleus; F:binding; P:intrinsic apoptotic signaling pathway by p53 class mediator	-
c18256_g0	Over	girdin isoform x5	4928	5	0	0.552	3	P:cell migration; F:actin binding; P:regulation of actin cytoskeleton organization	-
c18360_g0	Over	low-density lipoprotein receptor-related protein 2 precursor	2363	5	0	0.67	11	C:integral component of membrane; F:calcium ion binding; F:Wnt-protein binding; F:Wnt-activated receptor activity; P:liver development; P:receptor-mediated endocytosis; P:Wnt signaling pathway involved in dorsal/ventral axis specification; P:canonical Wnt signaling pathway; P:regulation of canonical Wnt signaling pathway; P:renal absorption; P:regulation of vasculature development	-
c18451_g0	Over	cub and sushi domain-containing protein 3	4504	5	0	0.698	3	F:molecular_function; P:biological_process; C:cellular_component	-
c18469_g0	Over	sh3 and multiple ankyrin repeat domains protein 1 isoform x5	4211	5	7.4e-166	0.77		-	-
c18490_g1	Over	complement c4	2382	5	0	0.506	5	C:extracellular space; C:extracellular region; F:endopeptidase inhibitor activity; P:chordate embryonic development; P:cellular response to estrogen stimulus	-
c18586_g0	Over	homeobox protein mohawk	1625	2	5.4e-161	0.76	5	C:nucleus; F:sequence-specific DNA binding; P:myoblast differentiation; P:negative regulation of transcription, DNA-templated; P:embryonic viscerocranium morphogenesis	-
c18656_g0	Over	membrane-associated transporter protein	1855	5	0	0.728	2	P:response to light stimulus; P:melanocyte differentiation	-
c18752_g0	Over	---NA---	2917	0	-	-		-	-
c18786_g0	Over	---NA---	3556	0	-	-		-	-
c18818_g0	Over	heat shock cognate 71 kda protein	403	5	6.8e-83	0.984	4	C:nucleus; C:cytoplasm; F:ATP binding; P:fin regeneration	-
c18920_g0	Over	---NA---	555	0	-	-		-	-
c18935_g0	Over	zinc cadmium resistance	2040	2	5.3e-49	0.44		-	-
c19010_g0	Over	four and a half lim domains 2a isoform x1	573	5	2.1e-94	0.83	1	F:zinc ion binding	-
c19043_g0	Over	latrophilin-1	4271	5	0	0.732	3	C:membrane; F:signal transducer activity; P:signal transduction	-
c19127_g0	Over	---NA---	602	0	-	-		-	-
c19154_g0	Over	thyrotropin-releasing hormone-degrading ectoenzyme	3829	5	0	0.716	10	C:cytoplasm; C:plasma membrane; F:zinc ion binding; F:peptide binding; F:metalloaminopeptidase activity; P:proteolysis; P:signal transduction; P:cell-cell signaling; P:regulation of blood pressure; P:peptide catabolic process	-
c19406_g0	Over	---NA---	226	0	-	-		-	-
c19548_g0	Over	calcium calmodulin-dependent 3 -cyclic nucleotide phosphodiesterase 1c isoform x3	5137	5	0	0.926	3	F:3',5'-cyclic-nucleotide phosphodiesterase activity; F:metal ion binding; P:signal transduction	EC:3.1.4.17
c19766_g0	Over	---NA---	1010	0	-	-		-	-
c19845_g0	Over	teneurin-4 isoform x9	7914	5	0	0.95	16	C:nucleus; C:cytoplasm; C:integral component of plasma membrane; C:neuron projection; F:catalytic activity; F:protein homodimerization activity; F:protein heterodimerization activity; P:homophilic cell adhesion via plasma membrane adhesion molecules; P:signal transduction; P:positive regulation of neuron projection development; P:positive regulation of myelination; P:central nervous system myelin…	-
c19872_g0	Over	leucine-rich repeat-containing protein 75b-like	3302	4	3e-161	0.785		-	-
c22025_g0	Over	ras-related protein rab-38	2183	5	4.6e-119	0.84	9	C:mitochondrion; C:trans-Golgi network; C:melanosome; F:GTPase activity; F:GTP binding; P:intracellular protein transport; P:melanosome organization; P:Rab protein signal transduction; P:notochord cell vacuolation	-
c22063_g0	Over	ferm and pdz domain-containing protein 3 isoform x2	4821	5	0	0.758		-	-
c22076_g0	Over	---NA---	1376	0	-	-		-	-
c22095_g0	Over	---NA---	942	0	-	-		-	-
c22151_g0	Over	potassium voltage-gated channel subfamily kqt member 5 isoform x3	2497	5	3.6e-132	0.758	3	C:voltage-gated potassium channel complex; F:delayed rectifier potassium channel activity; P:potassium ion transmembrane transport	-
c22226_g0	Over	---NA---	1591	0	-	-		-	-
c22276_g0	Over	beta-carotene oxygenase 2a	620	5	1.3e-63	0.754	8	C:mitochondrion; F:beta-carotene 15,15'-monooxygenase activity; F:ferrous iron binding; F:9,10 (9', 10')-carotenoid-cleaving dioxygenase activity; P:eye photoreceptor cell differentiation; P:hindbrain development; P:oxidation-reduction process; P:negative regulation of oxidative stress-induced intrinsic apoptotic signaling pathway	EC:1.14.99.36
c22371_g0	Over	collagen alpha-1 chain isoform x6	541	5	1e-69	0.79	1	C:collagen trimer	-
c22652_g0	Over	---NA---	1281	0	-	-		-	-
c22707_g0	Over	solute carrier family 23 member 2-like isoform x3	1333	5	1.1e-91	0.782	3	C:membrane; F:transporter activity; P:transmembrane transport	-
c22737_g0	Over	---NA---	790	0	-	-		-	-
c22787_g0	Over	heart- and neural crest derivatives-expressed protein 2	1061	1	4.8e-59	0.67		-	-
c23000_g0	Over	---NA---	1663	0	-	-		-	-
c23017_g0	Over	sry (sex determining region y)-box 8a	1542	1	1.2e-37	0.54		-	-
c23094_g0	Over	endothelin-2-like	2059	1	9.2e-30	0.62	3	F:molecular_function; P:regulation of vasoconstriction; C:extracellular region	-
c23165_g0	Over	endosialin isoform x2	2057	5	1.8e-28	0.416	2	F:calcium ion binding; F:magnesium ion binding	-
c23170_g0	Over	PREDICTED: uncharacterized protein LOC100536992	2143	1	6.8e-33	0.46		-	-
c23256_g0	Over	gamma-interferon-inducible lysosomal thiol reductase-like	1722	2	5.9e-114	0.74	1	F:protein-disulfide reductase activity	EC:1.8.1.8
c23261_g0	Over	low-density lipoprotein receptor-related protein 2 precursor	1662	5	0	0.664	9	C:integral component of membrane; F:calcium ion binding; F:Wnt-protein binding; F:Wnt-activated receptor activity; P:receptor-mediated endocytosis; P:Wnt signaling pathway involved in dorsal/ventral axis specification; P:canonical Wnt signaling pathway; P:renal absorption; P:regulation of vasculature development	-
c23265_g0	Over	plexin-a2	1367	5	0	0.724	11	C:integral component of membrane; F:semaphorin receptor activity; F:protein homodimerization activity; P:optic vesicle formation; P:axonal defasciculation; P:motor neuron axon guidance; P:axon extension; P:regulation of collateral sprouting in absence of injury; P:branching morphogenesis of a nerve; P:embryonic skeletal joint morphogenesis; P:semaphorin-plexin signaling pathway	-
c23328_g0	Over	---NA---	2558	0	-	-		-	-
c23405_g0	Over	sacsin isoform x2	2119	3	0	0.7833		-	-
c23444_g0	Over	---NA---	2133	0	-	-		-	-
c23475_g0	Over	---NA---	615	0	-	-		-	-
c23490_g0	Over	---NA---	659	0	-	-		-	-
c23511_g0	Over	homeobox protein hox-b1a	1943	5	3.9e-32	0.83	13	C:nucleus; F:sequence-specific DNA binding; P:establishment of mitotic spindle orientation; P:transcription, DNA-templated; P:regulation of transcription, DNA-templated; P:neural keel formation; P:hindbrain morphogenesis; P:fourth ventricle development; P:rhombomere 4 formation; P:regulation of histone methylation; P:nucleosome organization; P:positive regulation of histone acetylation; P:otic ve…	-
c23617_g0	Over	leukocyte tyrosine kinase receptor isoform x1	932	2	4.6e-37	0.51	3	F:transferase activity; P:regulation of biological process; P:pigment cell differentiation	-
c23699_g0	Over	---NA---	4088	0	-	-		-	-
c23713_g0	Over	PREDICTED: uncharacterized protein si:ch211-256m1.8	500	1	3.3e-32	0.75	2	F:nucleotide binding; F:catalytic activity	-
c23746_g0	Over	---NA---	1103	0	-	-		-	-
c2115_g0	Over	fasciculation and elongation protein zeta-1	2575	5	0	0.664	3	F:molecular_function; P:biological_process; C:cellular_component	-
c2275_g0	Over	tryptophan 5-hydroxylase 1	1866	5	0	0.744	6	F:phenylalanine 4-monooxygenase activity; F:iron ion binding; F:amino acid binding; P:L-phenylalanine catabolic process; P:oxidation-reduction process; P:cellular response to estrogen stimulus	EC:1.14.16.1
c2334_g0	Over	periostin	2485	5	0	0.78	6	C:proteinaceous extracellular matrix; C:extracellular space; F:cell adhesion molecule binding; P:cell adhesion; P:muscle attachment; P:extracellular matrix organization	-
c2407_g0	Over	---NA---	2649	0	-	-		-	-
c2540_g0	Over	mammalian ependymin-related protein 1 precursor	1263	1	8e-101	0.89	3	C:extracellular region; F:calcium ion binding; P:cell-matrix adhesion	-
c2621_g0	Over	solute carrier family 25 member 36-a isoform x2	3207	5	4.4e-104	0.948	4	C:mitochondrial inner membrane; C:integral component of membrane; P:mitochondrial transport; P:transmembrane transport	-
c2679_g0	Over	---NA---	746	0	-	-		-	-
c2774_g1	Over	pleckstrin homology domain-containing family a member 7 isoform x16	3451	5	1.4e-48	0.64	3	C:intracellular part; P:regulation of heart contraction; P:cardiac muscle cell differentiation	-
c2897_g0	Over	mucin-3a-like isoform x1	4434	5	0	0.63		-	-
c2939_g0	Over	four and a half lim domains 2a isoform x1	3307	5	0	0.912	1	F:zinc ion binding	-
c2944_g0	Over	angiopoietin-related protein 7 precursor	1814	5	0	0.638	2	C:cellular_component; F:receptor tyrosine kinase binding	-
c2995_g0	Over	---NA---	688	0	-	-		-	-
c3085_g0	Over	synaptopodin-2- partial	5990	3	2.6e-120	0.5833		-	-
c3131_g0	Over	---NA---	2296	0	-	-		-	-
c3216_g0	Over	retinal g protein coupled receptor b	1564	2	3e-125	0.82	6	C:integral component of membrane; F:chemokine receptor activity; P:chemotaxis; P:G-protein coupled receptor signaling pathway; P:visual perception; P:phototransduction	-
c3227_g1	Over	lecithin retinol acyltransferase	1198	4	5.1e-90	0.79	2	F:phosphatidylcholine-retinol O-acyltransferase activity; P:retinol metabolic process	EC:2.3.1.135
c3237_g1	Over	insulin-like growth factor-binding protein 1 precursor	5777	5	4e-45	0.516	4	F:insulin-like growth factor binding; P:negative regulation of cellular process; P:negative regulation of developmental growth; P:cardiovascular system development	-
c3269_g1	Over	calcium-dependent secretion activator 1 isoform x6	10035	5	0	0.86		-	-
c3279_g0	Over	---NA---	2599	0	-	-		-	-
c3344_g0	Over	transketolase-like isoform x1	2699	3	0	0.88	2	F:transketolase activity; P:metabolic process	EC:2.2.1.1
c3407_g0	Over	complement component c6 isoform x1	3730	5	0	0.594	2	C:membrane attack complex; P:immune response	-
c3411_g0	Over	a-kinase anchor protein 12 isoform 2	7078	3	1.8e-94	0.4733	4	P:anatomical structure morphogenesis; P:single-organism cellular process; P:single-organism developmental process; P:regulation of intracellular signal transduction	-
c3435_g1	Over	pdz and lim domain protein 5 isoform x3	2994	5	0	0.776	1	F:zinc ion binding	-
c3522_g2	Over	mucin-2 isoform x2	2938	5	1.1e-169	0.564	3	F:hormone activity; F:peptidase inhibitor activity; C:extracellular region	-
c3548_g1	Over	unconventional myosin-va isoform x3	9422	5	0	0.92	4	C:myosin complex; F:motor activity; F:ATP binding; F:actin filament binding	-
c3574_g0	Over	PREDICTED: uncharacterized protein LOC794783 isoform X1	2557	2	4e-79	0.63	3	F:molecular_function; P:biological_process; C:cellular_component	-
c3623_g0	Over	---NA---	1801	0	-	-		-	-
c3631_g0	Over	glutamate receptor 3 isoform x3	5044	5	1.2e-41	0.996	9	C:cell junction; C:dendrite; C:AMPA glutamate receptor complex; C:postsynaptic membrane; F:AMPA glutamate receptor activity; F:extracellular-glutamate-gated ion channel activity; P:ion transport; P:ionotropic glutamate receptor signaling pathway; P:synaptic transmission, glutamatergic	-
c3857_g0	Over	amine copper containing 2	4847	2	0	0.7	5	F:copper ion binding; F:primary amine oxidase activity; F:quinone binding; P:amine metabolic process; P:oxidation-reduction process	EC:1.4.3.21
c3914_g1	Over	transmembrane protein 145	4247	1	0	0.91	2	P:G-protein coupled receptor signaling pathway; P:response to pheromone	-
c3973_g0	Over	phosphatase and actin regulator 3a	2412	5	2.7e-179	0.666	1	F:protein binding	-
c42378_g0	Over	neuropeptide y receptor y8b isoform x1	1250	5	0	0.816	4	C:integral component of plasma membrane; F:pancreatic polypeptide receptor activity; F:neuropeptide binding; P:neuropeptide signaling pathway	-
c42391_g0	Over	protein sel-1 homolog 3	719	1	2e-41	0.62		-	-
c42421_g0	Over	laminin subunit beta-4 precursor	332	5	2.4e-45	0.724	14	C:basement membrane; P:determination of left/right asymmetry in lateral mesoderm; P:cell adhesion; P:optokinetic behavior; P:notochord formation; P:muscle attachment; P:retinal ganglion cell axon guidance; P:eye morphogenesis; P:brain morphogenesis; P:detection of light stimulus involved in visual perception; P:hypochord development; P:somite development; P:basement membrane assembly; P:regulatio…	-
c42517_g0	Over	---NA---	257	0	-	-		-	-
c42647_g0	Over	---NA---	833	0	-	-		-	-
c42764_g0	Over	---NA---	331	0	-	-		-	-
c42878_g0	Over	---NA---	721	0	-	-		-	-
c42990_g0	Over	---NA---	847	0	-	-		-	-
c43019_g0	Over	---NA---	791	0	-	-		-	-
c43096_g0	Over	---NA---	304	0	-	-		-	-
c43120_g0	Over	---NA---	443	0	-	-		-	-
c43234_g0	Over	---NA---	855	0	-	-		-	-
c43251_g0	Over	---NA---	678	0	-	-		-	-
c43382_g0	Over	cadherin-7- partial	821	5	1.6e-51	0.73	1	C:membrane	-
c62024_g0	Over	---NA---	236	0	-	-		-	-
c63574_g0	Over	---NA---	369	0	-	-		-	-
c82493_g0	Over	---NA---	322	0	-	-		-	-
c82634_g0	Over	---NA---	259	0	-	-		-	-
c103704_g0	Over	---NA---	350	0	-	-		-	-
c24096_g0	Over	---NA---	1405	0	-	-		-	-
c24151_g0	Over	---NA---	227	0	-	-		-	-
c24270_g0	Over	adenylate cyclase type 2 isoform x1	4297	5	0	0.932	6	C:plasma membrane; C:integral component of membrane; F:nucleotide binding; F:adenylate cyclase activity; P:cAMP biosynthetic process; P:intracellular signal transduction	EC:4.6.1.1
c24338_g0	Over	---NA---	1314	0	-	-		-	-
c24351_g0	Over	slit and ntrk-like protein 5	2626	5	0	0.718		-	-
c24366_g0	Over	mucin-2 isoform x12	1774	5	0	0.67		-	-
c24380_g0	Over	cingulin-like protein 1	3448	5	0	0.582	4	C:myosin complex; F:motor activity; C:cell junction; C:bicellular tight junction	-
c24389_g0	Over	prominin-1-a isoform x8	2655	5	0	0.82	5	C:endoplasmic reticulum; C:endoplasmic reticulum-Golgi intermediate compartment; C:integral component of membrane; C:apical plasma membrane; C:microvillus membrane	-
c24639_g0	Over	---NA---	944	0	-	-		-	-
c24728_g0	Over	cub and sushi domain-containing protein 3	2299	5	0	0.73	3	F:molecular_function; P:biological_process; C:cellular_component	-
c24762_g0	Over	star-related lipid transfer protein 9	1358	1	1.3e-58	0.56	8	F:lipid binding; F:ATP binding; C:kinesin complex; F:nucleotide binding; F:microtubule motor activity; F:microtubule binding; P:microtubule-based movement; C:microtubule	-
c24816_g0	Over	---NA---	1404	0	-	-		-	-
c24826_g0	Over	melanophilin isoform x3	1969	5	1e-51	0.524	1	P:establishment of localization in cell	-
c25070_g0	Over	---NA---	2460	0	-	-		-	-
c25128_g0	Over	solute carrier family 23 member 2-like isoform x2	1270	5	0	0.838	3	C:membrane; F:transporter activity; P:transmembrane transport	-
c25169_g0	Over	---NA---	237	0	-	-		-	-
c25340_g0	Over	---NA---	704	0	-	-		-	-
c25370_g0	Over	norrin	1293	1	7.2e-67	0.98	2	C:extracellular space; P:Wnt signaling pathway	-
c25398_g0	Over	---NA---	830	0	-	-		-	-
c25417_g0	Over	btb poz domain-containing protein kctd16	2719	5	4.3e-166	0.772	2	P:ion transport; P:protein homooligomerization	-
c25433_g0	Over	---NA---	497	0	-	-		-	-
c25459_g0	Over	isoaspartyl peptidase l-asparaginase isoform x1	2638	5	0	0.628	5	F:aminoacyl-tRNA ligase activity; F:ATP binding; F:transferase activity, transferring acyl groups; F:hydrolase activity; P:tRNA aminoacylation for protein translation	EC:6.1.1
c25521_g0	Over	---NA---	955	0	-	-		-	-
c25539_g0	Over	---NA---	825	0	-	-		-	-
c25652_g0	Over	---NA---	1282	0	-	-		-	-
c25659_g0	Over	cysteine-rich secretory protein lccl domain-containing 1	2898	5	0	0.776	4	C:extracellular region; P:palate development; P:face morphogenesis; P:cartilage morphogenesis	-
c25753_g0	Over	sacsin isoform x2	1091	3	0	0.7933		-	-
c25783_g0	Over	proline-rich transmembrane protein 4	3989	2	0	0.575		-	-
c25961_g0	Over	melanocortin receptor 5	2059	5	0	0.938	4	C:plasma membrane; C:integral component of membrane; F:melanocortin receptor activity; P:G-protein coupled receptor signaling pathway	-
c44118_g0	Over	---NA---	653	0	-	-		-	-
c44292_g0	Over	---NA---	1112	0	-	-		-	-
c44651_g0	Over	---NA---	702	0	-	-		-	-
c45121_g0	Over	---NA---	212	0	-	-		-	-
c45233_g0	Over	PREDICTED: uncharacterized protein LOC101887055	299	5	3.4e-39	0.798		-	-
c45380_g0	Over	---NA---	239	0	-	-		-	-
c45688_g0	Over	uncharacterized protein LOC564061	218	1	9.7e-29	0.75	1	F:carbohydrate binding	-
c4037_g0	Over	testican-1	2802	5	0	0.628	3	F:calcium ion binding; P:signal transduction; C:proteinaceous extracellular matrix	-
c4185_g1	Over	---NA---	1884	0	-	-		-	-
c4280_g0	Over	---NA---	246	0	-	-		-	-
c4357_g0	Over	---NA---	1271	0	-	-		-	-
c4391_g0	Over	fatty acid binding protein a	380	5	2.2e-61	0.782	7	F:transporter activity; F:fatty acid binding; P:heart looping; P:transport; P:response to vitamin B3; P:response to prostaglandin; P:chordate embryonic development	-
c4410_g0	Over	alcohol dehydrogenase 8a	1436	5	0	0.806	8	F:alcohol dehydrogenase (NAD) activity; F:zinc ion binding; F:formaldehyde dehydrogenase activity; F:S-(hydroxymethyl)glutathione dehydrogenase activity; P:ethanol oxidation; P:octanol metabolic process; P:formaldehyde metabolic process; P:cellular response to xenobiotic stimulus	EC:1.2.1.46; EC:1.1.1.284; EC:1.1.1.1
c4443_g1	Over	---NA---	2464	0	-	-		-	-
c4522_g1	Over	leucine-rich glioma-inactivated protein 1 isoform x1	3265	5	0	0.808	4	F:catalytic activity; P:locomotory behavior; P:myelination; P:brain morphogenesis	-
c4659_g0	Over	olfactomedin-like 2a precursor	3958	5	0	0.83		-	-
c4665_g0	Over	egf-like repeat and discoidin i-like domain-containing protein 3 isoform x1	4539	5	0	0.946	2	F:integrin binding; F:calcium ion binding	-
c4821_g1	Over	potassium voltage-gated shaw-related member 3b	2938	5	0	0.92	6	C:voltage-gated potassium channel complex; F:delayed rectifier potassium channel activity; P:motor neuron axon guidance; P:regulation of ion transmembrane transport; P:protein homooligomerization; P:potassium ion transmembrane transport	-
c4825_g0	Over	---NA---	800	0	-	-		-	-
c4878_g0	Over	v-set and transmembrane domain-containing protein 2-like protein	3158	5	4.7e-53	0.684	5	F:molecular_function; C:integral component of membrane; C:membrane; P:biological_process; C:cellular_component	-
c4884_g1	Over	disintegrin and metalloproteinase domain-containing protein 22 isoform x2	5652	5	0	0.772	3	F:metalloendopeptidase activity; F:zinc ion binding; P:proteolysis	EC:3.4.24
c4970_g0	Over	---NA---	258	0	-	-		-	-
c4984_g1	Over	cell adhesion molecule 3 isoform x2	2885	5	2.8e-137	0.758	9	C:integral component of plasma membrane; C:cell-cell adherens junction; F:receptor activity; F:receptor binding; F:protein homodimerization activity; F:cell adhesion molecule binding; P:homophilic cell adhesion via plasma membrane adhesion molecules; P:heterophilic cell-cell adhesion via plasma membrane cell adhesion molecules; P:cell recognition	-
c5007_g0	Over	proteoglycan 4 isoform x2	2408	5	2e-93	0.592	7	F:metal ion binding; F:polysaccharide binding; F:scavenger receptor activity; P:immune response; C:membrane; F:catalytic activity; C:cellular_component	-
c5056_g0	Over	transmembrane glycoprotein nmb isoform x1	2608	5	0	0.602	1	P:developmental pigmentation	-
c5087_g0	Over	---NA---	1517	0	-	-		-	-
c5159_g0	Over	platelet-derived growth factor receptor-like protein precursor	1435	1	0	0.82	1	F:identical protein binding	-
c5179_g0	Over	---NA---	1724	0	-	-		-	-
c5214_g0	Over	disabled homolog 1 isoform x5	4305	5	0	0.806		-	-
c5273_g0	Over	anosmin 1b precursor	5329	3	0	0.75	6	P:axon guidance; P:olfactory bulb development; P:posterior lateral line neuromast primordium migration; P:dopaminergic neuron differentiation; P:GABAergic neuron differentiation; P:fasciculation of sensory neuron axon	-
c5301_g0	Over	endothelin b receptor precursor	3179	5	0	0.806	10	C:integral component of membrane; F:endothelin receptor activity; P:G-protein coupled receptor signaling pathway; P:regulation of blood pressure; P:regulation of proton transport; P:vasoconstriction; P:regulation of developmental pigmentation; P:enteric nervous system development; P:iridophore differentiation; P:cartilage development	-
c5399_g0	Over	iroquois-class homeodomain protein irx-1 isoform 1	2026	5	2.2e-143	0.74	12	C:nucleus; F:sequence-specific DNA binding; P:regulation of transcription, DNA-templated; P:gastrulation; P:central nervous system neuron differentiation; P:hindbrain development; P:endocrine pancreas development; P:embryonic camera-type eye development; P:embryonic pectoral fin morphogenesis; P:eye photoreceptor cell development; P:inner ear morphogenesis; P:retina morphogenesis in camera-type e…	-
c5413_g0	Over	cytochrome family subfamily polypeptide 2	556	5	4.4e-45	0.714	12	C:cytoplasm; C:intracellular membrane-bounded organelle; F:arachidonic acid epoxygenase activity; F:steroid hydroxylase activity; F:oxidoreductase activity, acting on paired donors, with incorporation or reduction of molecular oxygen, reduced flavin or flavoprotein as one donor, and incorporation of one atom of oxygen; F:oxygen binding; F:heme binding; F:metal ion binding; P:xenobiotic metabolic …	EC:1.14.14
c5462_g0	Over	tomoregulin-2 isoform x1	2663	5	0	0.746	2	F:molecular_function; P:biological_process	-
c5529_g1	Over	t-box transcription factor tbx15 isoform x1	3234	5	0	0.824	5	C:nucleus; F:DNA binding; F:transcription factor activity, sequence-specific DNA binding; P:transcription, DNA-templated; P:regulation of transcription, DNA-templated	-
c5620_g0	Over	---NA---	1588	0	-	-		-	-
c5698_g0	Over	kin of irre-like protein 2 precursor	2906	5	0	0.684	9	C:plasma membrane; C:integral component of membrane; F:identical protein binding; P:brain development; P:myoblast fusion; P:glomerular basement membrane development; P:pronephric glomerulus development; P:pronephric duct development; P:glomerular visceral epithelial cell development	-
c5727_g0	Over	reelin precursor	12101	1	0	0.89		-	-
c5811_g0	Over	---NA---	320	0	-	-		-	-
c5996_g0	Over	cellular retinoic acid-binding protein 1	912	5	3.9e-80	0.834	5	F:transporter activity; F:lipid binding; P:transport; P:hindbrain morphogenesis; P:regulation of retinoic acid receptor signaling pathway	-
c64126_g0	Over	---NA---	804	0	-	-		-	-
c64287_g0	Over	---NA---	305	0	-	-		-	-
c65099_g0	Over	---NA---	525	0	-	-		-	-
c84367_g0	Over	transient receptor potential cation subfamily member 2b	502	5	1.4e-93	0.796	7	C:cytosol; C:integral component of plasma membrane; F:store-operated calcium channel activity; F:inositol 1,4,5 trisphosphate binding; P:manganese ion transport; P:cytosolic calcium ion homeostasis; P:calcium ion transmembrane transport	-
c84923_g0	Over	---NA---	364	0	-	-		-	-
c105228_g0	Over	---NA---	503	0	-	-		-	-
c26067_g0	Over	---NA---	1719	0	-	-		-	-
c26075_g0	Over	gap junction delta-2	2422	5	0	0.796	12	C:connexon complex; C:integral component of membrane; F:voltage-gated ion channel activity; F:gap junction hemi-channel activity; P:cardiac conduction system development; P:cell-cell signaling; P:regulation of heart contraction; P:cell communication by electrical coupling; P:ion transmembrane transport; P:regulation of ion transmembrane transport; P:post-embryonic eye morphogenesis; P:cardiac mus…	-
c26080_g0	Over	---NA---	2254	0	-	-		-	-
c26135_g0	Over	vang-like protein 2	2825	4	0	0.7675	26	C:plasma membrane; C:integral component of membrane; F:protein binding; P:establishment of mitotic spindle orientation; P:establishment of planar polarity; P:somitogenesis; P:neural plate morphogenesis; P:neural tube formation; P:axis elongation; P:actin filament organization; P:muscle cell migration; P:cell migration in hindbrain; P:extracellular matrix organization; P:cloaca development; P:post…	-
c26298_g0	Over	---NA---	263	0	-	-		-	-
c26333_g0	Over	---NA---	1535	0	-	-		-	-
c26366_g0	Over	zinc-binding protein a33-like	1517	5	1.8e-155	0.578	4	F:metal ion binding; F:zinc ion binding; P:biological_process; C:cellular_component	-
c26655_g0	Over	---NA---	942	0	-	-		-	-
c26751_g0	Over	---NA---	723	0	-	-		-	-
c26762_g0	Over	---NA---	571	0	-	-		-	-
c26886_g0	Over	mam and ldl-receptor class a domain-containing protein 1	489	2	3.6e-55	0.645	1	C:membrane	-
c26942_g0	Over	---NA---	460	0	-	-		-	-
c27254_g0	Over	---NA---	1694	0	-	-		-	-
c27376_g0	Over	---NA---	2006	0	-	-		-	-
c27402_g0	Over	---NA---	1209	0	-	-		-	-
c27514_g0	Over	---NA---	971	0	-	-		-	-
c27652_g0	Over	---NA---	219	0	-	-		-	-
c27716_g0	Over	double c2-like domain-containing protein alpha isoform x1	2335	5	0	0.754	8	C:plasma membrane; F:calcium ion binding; F:calcium-dependent phospholipid binding; F:syntaxin binding; F:clathrin binding; P:synaptic vesicle exocytosis; P:regulation of calcium ion-dependent exocytosis; P:calcium ion-dependent exocytosis of neurotransmitter	-
c27773_g0	Over	collagen alpha-1 chain isoform x4	3939	5	0	0.72	1	C:collagen trimer	-
c27856_g0	Over	---NA---	1212	0	-	-		-	-
c27898_g0	Over	rho guanine nucleotide exchange factor 25-like isoform x2	1072	5	2.3e-101	0.626	1	P:hemopoiesis	-
c46346_g0	Over	---NA---	425	0	-	-		-	-
c46709_g0	Over	---NA---	692	0	-	-		-	-
c47233_g0	Over	---NA---	668	0	-	-		-	-
c47394_g0	Over	---NA---	1461	0	-	-		-	-
c47474_g0	Over	PREDICTED: uncharacterized protein LOC101885563	390	5	1e-50	0.82		-	-
c47614_g0	Over	---NA---	1034	0	-	-		-	-
c47643_g0	Over	---NA---	583	0	-	-		-	-
c47866_g0	Over	---NA---	398	0	-	-		-	-
c66263_g0	Over	---NA---	360	0	-	-		-	-
c67388_g0	Over	---NA---	329	0	-	-		-	-
c67461_g0	Over	---NA---	379	0	-	-		-	-
c67882_g0	Over	---NA---	231	0	-	-		-	-
c67904_g0	Over	---NA---	577	0	-	-		-	-
c6077_g0	Over	fibroleukin precursor	2574	5	7.2e-106	0.688		-	-
c6416_g0	Over	protein phosphatase 1 regulatory subunit 3a-like isoform x3	3053	5	3.6e-103	0.6		-	-
c6431_g0	Over	ras-gef domain-containing family member 1b-a isoform x3	2040	5	0	0.918	3	F:Ras guanyl-nucleotide exchange factor activity; P:small GTPase mediated signal transduction; P:positive regulation of GTPase activity	-
c6479_g0	Over	uncharacterized protein LOC402927	1708	2	7.9e-140	0.7	1	C:cellular_component	-
c6538_g0	Over	---NA---	544	0	-	-		-	-
c6540_g0	Over	apolipoprotein d-like precursor	1692	5	7.4e-96	0.704	4	C:extracellular region; F:transporter activity; F:lipid binding; P:transport	-
c6626_g0	Over	---NA---	824	0	-	-		-	-
c6727_g0	Over	endophilin-b2 isoform x5	1390	5	0	0.818	1	C:cytoplasm	-
c6734_g1	Over	---NA---	233	0	-	-		-	-
c6897_g0	Over	---NA---	2024	0	-	-		-	-
c6979_g0	Over	secreted frizzled-related protein 5 precursor	2919	5	1.6e-165	0.71	16	C:extracellular space; C:integral component of membrane; F:G-protein coupled receptor activity; F:Wnt-protein binding; F:Wnt-activated receptor activity; P:positive regulation of Wnt signaling pathway; P:positive regulation of BMP signaling pathway; P:forebrain development; P:non-canonical Wnt signaling pathway; P:embryonic retina morphogenesis in camera-type eye; P:canonical Wnt signaling pathwa…	-
c7168_g0	Over	microtubule-associated protein 6-like	3112	5	4.1e-126	0.67	4	P:microtubule cytoskeleton organization; F:microtubule binding; F:calmodulin binding; C:microtubule	-
c7349_g0	Over	---NA---	485	0	-	-		-	-
c7395_g0	Over	coiled-coil-helix-coiled-coil-helix domain-containing protein mitochondrial isoform x4	2384	5	1.5e-25	0.73		-	-
c7513_g0	Over	microtubule-associated tumor suppressor candidate 2-like	5147	5	0	0.586		-	-
c7539_g0	Over	pdz and lim domain protein 3	1265	5	3.1e-166	0.79	1	F:zinc ion binding	-
c7543_g0	Over	chondroadherin precursor	2341	5	7.8e-174	0.59	5	P:biological_process; F:molecular_function; C:cellular_component; C:integral component of membrane; P:regulation of axonogenesis	-
c7695_g1	Over	heat shock cognate 71 kda protein	822	5	1.8e-117	0.968	2	F:ATP binding; P:fin regeneration	-
c7733_g0	Over	cytokine-like protein 1	1279	1	4.3e-43	0.65		-	-
c7795_g0	Over	netrin-1-like isoform x1	5199	5	0	0.72	14	P:patterning of blood vessels; P:heart looping; P:heart jogging; P:dendrite development; P:negative regulation of angiogenesis; P:anterior commissure morphogenesis; P:regulation of axon extension; P:thyroid gland development; P:anterior/posterior axon guidance; P:ventral aorta development; P:neuron fate specification; P:axon extension involved in axon guidance; P:pharyngeal arch artery morphogene…	-
c7926_g0	Over	heat shock 70 kda protein 12b isoform x1	5812	5	0	0.712	1	P:sprouting angiogenesis	-
c7947_g0	Over	vitronectin precursor	2487	5	2.4e-167	0.588	5	F:scavenger receptor activity; F:polysaccharide binding; P:immune response; C:cellular_component; F:metal ion binding	-
c7966_g0	Over	sarcolemma associated protein b isoform x1	1988	5	5.5e-89	0.638	1	P:muscle contraction	-
c86131_g0	Over	---NA---	424	0	-	-		-	-
c86606_g0	Over	---NA---	355	0	-	-		-	-
c87629_g0	Over	---NA---	296	0	-	-		-	-
c28025_g0	Over	---NA---	246	0	-	-		-	-
c28030_g0	Over	dehydrogenase reductase sdr family member 12-like	1299	5	9.5e-166	0.71	2	F:oxidoreductase activity; P:metabolic process	-
c28165_g0	Over	---NA---	845	0	-	-		-	-
c28364_g0	Over	---NA---	995	0	-	-		-	-
c28366_g0	Over	---NA---	1602	0	-	-		-	-
c28396_g0	Over	PREDICTED: uncharacterized protein si:ch211-256m1.8	1332	1	7.8e-79	0.88	5	F:aminoacyl-tRNA ligase activity; F:ATP binding; F:transferase activity, transferring acyl groups; F:hydrolase activity; P:tRNA aminoacylation for protein translation	EC:6.1.1
c28450_g0	Over	---NA---	1124	0	-	-		-	-
c28590_g0	Over	laminin subunit beta-4 precursor	2822	5	0	0.572	12	P:determination of left/right asymmetry in lateral mesoderm; P:optokinetic behavior; P:notochord formation; P:muscle attachment; P:retinal ganglion cell axon guidance; P:eye morphogenesis; P:brain morphogenesis; P:detection of light stimulus involved in visual perception; P:hypochord development; P:somite development; P:basement membrane assembly; P:regulation of cilium assembly	-
c28600_g0	Over	paired box 7b	1184	5	0	0.864	6	C:nucleus; F:sequence-specific DNA binding; P:transcription, DNA-templated; P:regulation of transcription, DNA-templated; P:multicellular organismal development; P:developmental pigmentation	-
c28669_g0	Over	---NA---	1156	0	-	-		-	-
c28711_g0	Over	low-density lipoprotein receptor-related protein 2 precursor	3517	5	0	0.648	9	C:integral component of membrane; F:calcium ion binding; F:Wnt-protein binding; F:Wnt-activated receptor activity; P:receptor-mediated endocytosis; P:Wnt signaling pathway involved in dorsal/ventral axis specification; P:canonical Wnt signaling pathway; P:renal absorption; P:regulation of vasculature development	-
c28734_g0	Over	---NA---	460	0	-	-		-	-
c28760_g0	Over	---NA---	1071	0	-	-		-	-
c28819_g0	Over	transient receptor potential cation subfamily member 2b	762	5	1.7e-134	0.868	7	C:cytosol; C:integral component of plasma membrane; F:store-operated calcium channel activity; F:inositol 1,4,5 trisphosphate binding; P:manganese ion transport; P:cytosolic calcium ion homeostasis; P:calcium ion transmembrane transport	-
c28860_g0	Over	uncharacterized threonine-rich gpi-anchored glycoprotein	3976	3	5.5e-101	0.4433	2	P:single-organism process; P:regulation of cellular process	-
c28928_g0	Over	integrin alpha-1 isoform x2	1417	5	0	0.698	3	C:integrin complex; P:cell adhesion; P:integrin-mediated signaling pathway	-
c29018_g0	Over	---NA---	886	0	-	-		-	-
c29323_g0	Over	---NA---	818	0	-	-		-	-
c29370_g0	Over	---NA---	1123	0	-	-		-	-
c29384_g0	Over	ankyrin repeat and sam domain-containing protein 4b isoform x1	1841	4	7.1e-148	0.67	3	F:molecular_function; P:biological_process; C:cellular_component	-
c29399_g0	Over	beta-1 adrenergic receptor	1477	5	0	0.716	12	C:integral component of plasma membrane; F:beta1-adrenergic receptor activity; F:beta2-adrenergic receptor activity; F:epinephrine binding; F:norepinephrine binding; P:temperature homeostasis; P:positive regulation of heart rate by epinephrine-norepinephrine; P:vasodilation by norepinephrine-epinephrine involved in regulation of systemic arterial blood pressure; P:cell-cell signaling; P:pigmentat…	-
c29449_g0	Over	---NA---	457	0	-	-		-	-
c29505_g0	Over	anoctamin-7	907	5	6.6e-124	0.618	1	C:membrane	-
c29574_g0	Over	disintegrin and metalloproteinase domain-containing protein 12	729	5	1.5e-66	0.57	2	F:protease binding; F:metallopeptidase activity	-
c29633_g0	Over	transcription factor coe1 isoform x4	758	5	4.4e-32	0.944	7	C:nucleus; F:DNA binding; F:metal ion binding; F:protein dimerization activity; P:transcription, DNA-templated; P:regulation of transcription, DNA-templated; P:multicellular organismal development	-
c29743_g0	Over	---NA---	1649	0	-	-		-	-
c29770_g0	Over	---NA---	908	0	-	-		-	-
c29899_g0	Over	proteoglycan 4 isoform x1	2667	5	6.1e-102	0.578	7	F:scavenger receptor activity; F:polysaccharide binding; C:membrane; F:catalytic activity; P:immune response; C:cellular_component; F:metal ion binding	-
c29990_g0	Over	---NA---	738	0	-	-		-	-
c48073_g0	Over	---NA---	762	0	-	-		-	-
c48374_g0	Over	---NA---	402	0	-	-		-	-
c48635_g0	Over	---NA---	259	0	-	-		-	-
c48846_g0	Over	complement c4	549	3	8.4e-44	0.5867	3	C:extracellular space; C:extracellular region; F:endopeptidase inhibitor activity	-
c49000_g0	Over	---NA---	214	0	-	-		-	-
c49236_g0	Over	---NA---	460	0	-	-		-	-
c49258_g0	Over	immunoglobulin superfamily member 10	450	5	9.2e-43	0.72		-	-
c49302_g0	Over	---NA---	301	0	-	-		-	-
c49374_g0	Over	cub and sushi domain-containing protein 3	970	5	9e-178	0.752	3	F:molecular_function; P:biological_process; C:cellular_component	-
c49489_g0	Over	---NA---	295	0	-	-		-	-
c68186_g0	Over	---NA---	411	0	-	-		-	-
c68457_g0	Over	---NA---	415	0	-	-		-	-
c68633_g0	Over	PREDICTED: uncharacterized protein LOC101884770	502	5	4.2e-31	0.782		-	-
c69401_g0	Over	---NA---	404	0	-	-		-	-
c89576_g0	Over	---NA---	564	0	-	-		-	-
c8091_g0	Over	retinoid-binding protein 7	523	5	4.2e-73	0.784	6	F:nicotinate-nucleotide adenylyltransferase activity; F:transporter activity; F:ATP binding; F:lipid binding; P:transport; P:NAD biosynthetic process	EC:2.7.7.18
c8149_g0	Over	upf0606 protein kiaa1549l-like isoform x1	8567	5	0	0.736		-	-
c8208_g0	Over	caskin-1 isoform x2	7584	5	0	0.862		-	-
c8255_g0	Over	protein kinase c-binding protein nell2-like	5844	5	1.2e-168	0.536	9	F:calcium ion binding; C:extracellular region; F:transmembrane signaling receptor activity; F:G-protein coupled receptor activity; C:integral component of membrane; C:membrane; P:cell surface receptor signaling pathway; P:G-protein coupled receptor signaling pathway; C:plasma membrane	-
c8394_g0	Over	---NA---	1354	0	-	-		-	-
c8428_g0	Over	tensin-like c1 domain-containing phosphatase isoform x4	6193	5	0	0.57	2	F:metal ion binding; P:intracellular signal transduction	-
c8573_g0	Over	---NA---	1603	0	-	-		-	-
c8691_g0	Over	calcitonin receptor	4337	2	6.5e-48	0.83	8	C:plasma membrane; C:integral component of membrane; F:calcitonin receptor activity; P:angiogenesis; P:somitogenesis; P:cell surface receptor signaling pathway; P:G-protein coupled receptor signaling pathway; P:artery morphogenesis	-
c9050_g0	Over	complement component c7	2923	5	0	0.54	2	C:membrane attack complex; P:immune response	-
c9174_g0	Over	dnaj homolog subfamily b member 5 isoform x1	2881	5	1e-98	0.706	3	F:unfolded protein binding; P:protein folding; C:cellular_component	-
c9272_g0	Over	emilin-3	4203	5	0	0.652	4	P:regulation of smoothened signaling pathway; P:hemopoiesis; P:notochord morphogenesis; P:muscle fiber development	-
c9309_g0	Over	semaphorin-3g precursor	2028	5	1.9e-143	0.664	7	C:membrane; P:patterning of blood vessels; P:sprouting angiogenesis; P:motor neuron axon guidance; P:cell migration involved in vasculogenesis; P:branching morphogenesis of a nerve; P:artery morphogenesis	-
c9340_g0	Over	cadherin-5 precursor	5867	5	0	0.562	10	C:membrane; P:sprouting angiogenesis; P:sensory organ development; P:heart development; P:unidimensional cell growth; P:negative regulation of angiogenesis; P:cell differentiation; P:notochord development; P:blood vessel endothelial cell delamination involved in blood vessel lumen ensheathment; P:endothelial tube lumen extension involved in blood vessel lumen ensheathment	-
c9462_g0	Over	caskin-1 isoform x4	2325	5	1.5e-55	0.55		-	-
c9707_g1	Over	PREDICTED: uncharacterized protein KIAA1211-like homolog isoform X3	3831	5	8e-45	0.548		-	-
c9732_g0	Over	receptor-type tyrosine-protein phosphatase f-like	715	5	8.1e-96	0.884	6	C:integral component of membrane; F:protein tyrosine phosphatase activity; F:heparin binding; P:protein dephosphorylation; P:cell adhesion; P:sensory neuron axon guidance	EC:3.1.3.48
c9841_g0	Over	---NA---	2768	0	-	-		-	-
c9866_g0	Over	cytohesin-3- partial	3460	5	0	0.942	6	C:trans-Golgi network; C:plasma membrane; F:ARF guanyl-nucleotide exchange factor activity; P:regulation of cell adhesion; P:regulation of ARF protein signal transduction; P:positive regulation of GTPase activity	-
c9880_g0	Over	growth hormone receptor precursor	4191	5	9.7e-121	0.534	2	F:cytokine receptor activity; C:membrane	-
c9959_g0	Over	sacsin isoform x2	6122	3	0	0.7567		-	-
c108483_g0	Over	---NA---	353	0	-	-		-	-
c30085_g0	Over	mam domain-containing glycosylphosphatidylinositol anchor protein 2 isoform x3	3346	5	0	0.84	1	C:membrane	-
c30153_g0	Over	---NA---	709	0	-	-		-	-
c30197_g0	Over	protein fam150b	1353	1	4.5e-23	0.77		-	-
c30606_g0	Over	laminin subunit beta-4 precursor	1679	5	1.4e-78	0.494	1	P:single-organism process	-
c30632_g0	Over	---NA---	380	0	-	-		-	-
c30693_g0	Over	adenylate cyclase type 2	1387	5	4.9e-119	0.93	6	C:plasma membrane; C:integral component of membrane; F:nucleotide binding; F:adenylate cyclase activity; P:cAMP biosynthetic process; P:intracellular signal transduction	EC:4.6.1.1
c30773_g0	Over	---NA---	431	0	-	-		-	-
c30783_g0	Over	---NA---	562	0	-	-		-	-
c30925_g0	Over	---NA---	764	0	-	-		-	-
c31361_g0	Over	synaptotagmin-like protein 5 isoform x1	2174	5	0	0.628	9	C:plasma membrane; C:exocytic vesicle; F:calcium ion binding; F:calcium-dependent phospholipid binding; F:syntaxin binding; F:clathrin binding; P:synaptic vesicle exocytosis; P:regulation of calcium ion-dependent exocytosis; P:calcium ion-dependent exocytosis of neurotransmitter	-
c31617_g0	Over	opsin-5	1988	5	4.1e-150	0.72	6	C:membrane; F:11-cis retinal binding; F:all-trans retinal binding; F:signaling receptor activity; P:signal transduction; P:absorption of visible light	-
c31790_g0	Over	sacsin isoform x2	2423	3	0	0.8		-	-
c31934_g0	Over	---NA---	784	0	-	-		-	-
c50064_g0	Over	---NA---	334	0	-	-		-	-
c50436_g0	Over	---NA---	493	0	-	-		-	-
c51123_g0	Over	---NA---	566	0	-	-		-	-
c51734_g0	Over	---NA---	1029	0	-	-		-	-
c70225_g0	Over	---NA---	382	0	-	-		-	-
c70871_g0	Over	---NA---	639	0	-	-		-	-
c71498_g0	Over	---NA---	331	0	-	-		-	-
c10050_g0	Over	1-phosphatidylinositol -bisphosphate phosphodiesterase eta-1 isoform x2	6818	5	0	0.812	6	F:phosphatidylinositol phospholipase C activity; F:signal transducer activity; F:calcium ion binding; F:calcium-dependent phospholipase C activity; P:lipid catabolic process; P:phosphatidylinositol-mediated signaling	EC:3.1.4.11
c10144_g0	Over	cgmp-dependent protein kinase 1	4715	5	0	0.876	4	F:cGMP-dependent protein kinase activity; F:ATP binding; F:cGMP binding; P:protein phosphorylation	EC:2.7.11.12
c10246_g0	Over	rgm domain family member b precursor	3440	5	0	0.608	4	C:anchored component of plasma membrane; F:coreceptor activity; P:embryo development; P:BMP signaling pathway	-
c10259_g0	Over	contactin-4	5356	5	0	0.852	2	F:molecular_function; C:cellular_component	-
c10276_g0	Over	collagen type v alpha-3a precursor	4947	5	0	0.8	2	C:collagen trimer; F:extracellular matrix structural constituent	-
c10430_g0	Over	high affinity cationic amino acid transporter 1 isoform x2	3612	5	0	0.768	8	C:integral component of plasma membrane; F:L-ornithine transmembrane transporter activity; F:arginine transmembrane transporter activity; F:L-lysine transmembrane transporter activity; F:antiporter activity; P:L-arginine import across plasma membrane; P:L-ornithine transmembrane transport; P:L-lysine transmembrane transport	-
c10551_g0	Over	carboxypeptidase z isoform x1	2626	5	0	0.628	3	F:peptidase activity; P:liver development; P:cellular response to estrogen stimulus	-
c10599_g0	Over	---NA---	2979	0	-	-		-	-
c10604_g0	Over	neural proliferation differentiation and control protein 1 isoform x1	1606	3	2e-75	0.6567	1	C:integral component of membrane	-
c10699_g0	Over	---NA---	4453	0	-	-		-	-
c11110_g0	Over	phosphoglucomutase-like protein 5	3158	2	0	0.875	17	C:stress fiber; C:cytosol; C:spot adherens junction; C:focal adhesion; C:cytoplasmic side of plasma membrane; C:intercalated disc; C:dystrophin-associated glycoprotein complex; C:Z disc; C:sarcolemma; C:costamere; F:magnesium ion binding; F:phosphoglucomutase activity; P:glycogen biosynthetic process; P:glucose metabolic process; P:striated muscle tissue development; P:galactose catabolic process…	EC:5.4.2.2
c11170_g0	Over	lim homeobox transcription factor beta 1	3310	5	0	0.856	12	C:nucleus; F:zinc ion binding; F:sequence-specific DNA binding; P:regulation of transcription, DNA-templated; P:fourth ventricle development; P:midbrain-hindbrain boundary development; P:otolith morphogenesis; P:pronephric glomerulus morphogenesis; P:semicircular canal morphogenesis; P:retina development in camera-type eye; P:auditory receptor cell development; P:closure of optic fissure	-
c11191_g0	Over	---NA---	1246	0	-	-		-	-
c11209_g0	Over	---NA---	1838	0	-	-		-	-
c11347_g0	Over	leukocyte tyrosine kinase receptor isoform x1	7020	5	0	0.7	11	C:membrane; F:nucleotide binding; F:protein tyrosine kinase activity; P:cellular protein modification process; P:signal transduction; P:phosphorylation; P:melanocyte differentiation; P:regulation of neuron differentiation; P:regulation of developmental pigmentation; P:iridophore differentiation; P:melanocyte migration	EC:2.7.10
c11414_g0	Over	---NA---	2298	0	-	-		-	-
c11519_g0	Over	melanotransferrin isoform x2	3087	5	0	0.61	5	C:extracellular space; F:iron ion binding; P:response to stimulus; P:iron ion homeostasis; P:iron ion import	-
c11570_g0	Over	---NA---	854	0	-	-		-	-
c11821_g1	Over	semaphorin-3b isoform x1	4799	5	0	0.786	20	P:patterning of blood vessels; P:neural crest cell migration; P:axonal fasciculation; P:larval heart development; P:motor neuron axon guidance; P:cardioblast differentiation; P:cell proliferation in hindbrain; P:regulation of axon extension; P:fin regeneration; P:retinal ganglion cell axon guidance; P:embryonic heart tube development; P:cell migration involved in vasculogenesis; P:enteric nervous…	-
c11841_g0	Over	transient receptor potential cation channel subfamily m member 3 isoform x11	1503	5	0	0.872	8	C:integral component of membrane; F:calcium activated cation channel activity; P:cation transport; P:G-protein coupled glutamate receptor signaling pathway; P:detection of temperature stimulus; P:ion transmembrane transport; P:sensory perception of temperature stimulus; P:cellular response to light stimulus	-
c11931_g0	Over	mucin-2 isoform x4	3075	5	0	0.508	3	F:peptidase inhibitor activity; C:extracellular region; F:hormone activity	-
c11938_g1	Over	---NA---	1573	0	-	-		-	-
c11989_g0	Over	---NA---	2908	0	-	-		-	-
c11994_g0	Over	transcription factor sox-9	577	5	2.2e-100	0.758	28	C:nucleus; C:cytoplasm; F:RNA polymerase II transcription factor activity, sequence-specific DNA binding; F:chromatin binding; F:protein binding; P:neural crest cell migration; P:heart valve development; P:proepicardium development; P:regulation of transcription, DNA-templated; P:positive regulation of gene expression; P:Schwann cell development; P:olfactory bulb development; P:melanocyte differe…	-
c32102_g0	Over	---NA---	702	0	-	-		-	-
c32273_g0	Over	paired box 7 isoform 4	594	5	1.1e-53	1	6	C:nucleus; F:sequence-specific DNA binding; P:transcription, DNA-templated; P:regulation of transcription, DNA-templated; P:multicellular organismal development; P:developmental pigmentation	-
c32383_g0	Over	---NA---	336	0	-	-		-	-
c32533_g0	Over	---NA---	483	0	-	-		-	-
c32653_g0	Over	fer-1-like protein 6	516	5	8.4e-45	0.696	8	C:cytoplasmic vesicle; C:intracellular membrane-bounded organelle; C:membrane part; C:intracellular organelle part; C:synapse; C:bounding membrane of organelle; P:response to auditory stimulus; P:neuromuscular process controlling balance	-
c32681_g0	Over	immunoglobulin superfamily member 10	1413	5	0	0.642		-	-
c32943_g0	Over	cadherin-7- partial	1880	5	0	0.64	2	C:membrane; P:notochord cell differentiation	-
c32948_g0	Over	---NA---	1047	0	-	-		-	-
c33004_g0	Over	---NA---	701	0	-	-		-	-
c33032_g0	Over	dexamethasone-induced ras-related protein 1	829	5	1.2e-161	0.67	3	C:membrane; F:GTP binding; P:small GTPase mediated signal transduction	-
c33128_g0	Over	synaptotagmin-like protein 2	1968	5	1.1e-134	0.682	2	F:Rab GTPase binding; P:intracellular protein transport	-
c33293_g0	Over	atypical chemokine receptor 3b	782	5	3e-124	0.684	19	C:cytoplasm; C:caveola; C:integral component of membrane; F:chemokine receptor activity; F:protein kinase C binding; F:coreceptor activity; F:chemokine binding; P:angiogenesis; P:vasculogenesis; P:neuron migration; P:immune effector process; P:chemotaxis; P:immune response; P:G-protein coupled receptor signaling pathway; P:germ cell migration; P:trigeminal sensory nucleus development; P:posterior…	-
c33319_g0	Over	ras-related protein rab-38-like	2364	5	6.6e-105	0.82	9	C:mitochondrion; C:trans-Golgi network; C:melanosome; F:GTPase activity; F:GTP binding; P:intracellular protein transport; P:melanosome organization; P:Rab protein signal transduction; P:notochord cell vacuolation	-
c33368_g0	Over	---NA---	828	0	-	-		-	-
c33513_g0	Over	---NA---	1673	0	-	-		-	-
c33581_g0	Over	---NA---	690	0	-	-		-	-
c33698_g0	Over	---NA---	496	0	-	-		-	-
c33852_g0	Over	---NA---	945	0	-	-		-	-
c52245_g0	Over	---NA---	248	0	-	-		-	-
c52845_g0	Over	---NA---	391	0	-	-		-	-
c52916_g0	Over	greb1-like protein	1102	5	5.9e-177	0.814	3	F:molecular_function; P:biological_process; C:cellular_component	-
c72994_g0	Over	anoctamin-7	316	5	1.6e-59	0.724	1	C:integral component of membrane	-
c73713_g0	Over	immunoglobulin superfamily member 10	235	1	3.3e-27	0.82		-	-
c73755_g0	Over	---NA---	294	0	-	-		-	-
c73780_g0	Over	---NA---	639	0	-	-		-	-
c92575_g0	Over	---NA---	215	0	-	-		-	-
c93468_g0	Over	---NA---	219	0	-	-		-	-
c93741_g0	Over	---NA---	484	0	-	-		-	-
c93898_g0	Over	---NA---	316	0	-	-		-	-
c113288_g0	Over	---NA---	207	0	-	-		-	-
c113683_g0	Over	---NA---	222	0	-	-		-	-
c12010_g0	Over	sodium potassium calcium exchanger 3-like	1927	5	1.7e-160	0.74	4	C:integral component of plasma membrane; F:calcium, potassium:sodium antiporter activity; P:ion transport; P:transmembrane transport	-
c12013_g0	Over	tau-tubulin kinase 1-like isoform x2	4976	5	0	0.678	4	F:ATP binding; F:protein kinase activity; F:nucleotide binding; P:protein phosphorylation	-
c12197_g0	Over	voltage-dependent l-type calcium channel subunit alpha-1d	4901	5	1.7e-143	0.526	12	C:basal plasma membrane; C:integral component of membrane; C:ribbon synapse; F:voltage-gated calcium channel activity; P:calcium ion transport; P:heart development; P:organ morphogenesis; P:ion transmembrane transport; P:regulation of biological process; P:synapse organization; P:neuromuscular process controlling balance; P:detection of mechanical stimulus involved in sensory perception of sound	-
c12395_g0	Over	noelin-2 isoform x1	2080	5	0	0.842	4	P:axonogenesis; P:neural crest cell development; P:retina development in camera-type eye; P:positive regulation of neural retina development	-
c12443_g0	Over	---NA---	719	0	-	-		-	-
c12454_g0	Over	endonuclease domain-containing 1	2755	5	9.6e-55	0.574	4	F:nucleic acid binding; F:metal ion binding; F:hydrolase activity; C:cellular_component	-
c12575_g0	Over	transgelin 3a	1810	5	1.3e-127	0.816	4	C:actin cytoskeleton; F:actin filament binding; P:cell morphogenesis; P:actin cytoskeleton organization	-
c12625_g0	Over	homeobox protein hox-c11a	1320	5	4.9e-58	0.87	5	C:nucleus; F:sequence-specific DNA binding; P:transcription, DNA-templated; P:regulation of transcription, DNA-templated; P:multicellular organismal development	-
c12681_g0	Over	---NA---	830	0	-	-		-	-
c12711_g0	Over	peptidase inhibitor 15-a precursor	1943	5	8.4e-163	0.786	3	C:extracellular region; F:peptidase inhibitor activity; P:negative regulation of peptidase activity	-
c12853_g0	Over	---NA---	5092	0	-	-		-	-
c12961_g0	Over	PREDICTED: uncharacterized protein si:ch73-156o22.2	841	1	4.8e-43	0.77		-	-
c12972_g0	Over	---NA---	1807	0	-	-		-	-
c13033_g0	Over	agouti-signaling protein isoform x2	2316	5	1.1e-21	0.73	3	F:receptor binding; P:hormone-mediated signaling pathway; C:extracellular region	-
c13061_g0	Over	---NA---	1628	0	-	-		-	-
c13110_g1	Over	metabotropic glutamate receptor 8-like isoform x2	5759	5	0	0.848	4	C:plasma membrane; C:integral component of membrane; F:G-protein coupled receptor activity; P:G-protein coupled receptor signaling pathway	-
c13157_g0	Over	actin-binding lim protein 3 isoform x3	3246	5	0	0.808	4	F:actin binding; F:zinc ion binding; P:transcription, DNA-templated; P:actin cytoskeleton organization	-
c13164_g1	Over	neuronal cell adhesion molecule isoform x6	2733	5	0	0.754		-	-
c13267_g0	Over	cd109 antigen isoform x1	4596	5	0	0.544	3	C:extracellular space; F:endopeptidase inhibitor activity; C:extracellular region	-
c13362_g1	Over	#NAME?	1196	3	1e-48	0.81	5	C:peroxisome; F:hydrolase activity, acting on carbon-nitrogen (but not peptide) bonds, in linear amides; F:hydroxyisourate hydrolase activity; P:purine nucleobase metabolic process; P:urate catabolic process	EC:3.5.2.17
c13397_g0	Over	---NA---	1434	0	-	-		-	-
c13672_g0	Over	---NA---	2305	0	-	-		-	-
c13699_g0	Over	---NA---	1109	0	-	-		-	-
c13730_g0	Over	PREDICTED: uncharacterized protein LOC100004582 isoform X1	8001	4	4.3e-142	0.6125	4	P:Notch signaling pathway; P:membrane protein ectodomain proteolysis; F:metalloendopeptidase activity; C:cellular_component	-
c13805_g0	Over	---NA---	3784	0	-	-		-	-
c13811_g0	Over	villin 2 isoform x1	1290	5	1.8e-117	0.782	8	C:cytoplasm; C:cytoskeleton; C:extrinsic component of membrane; F:actin binding; P:endoderm development; P:cell migration involved in gastrulation; P:cilium assembly; P:blood vessel lumenization	-
c34047_g0	Over	---NA---	594	0	-	-		-	-
c34094_g0	Over	---NA---	1871	0	-	-		-	-
c34131_g0	Over	greb1-like protein	663	4	2.1e-35	0.6		-	-
c34157_g0	Over	---NA---	365	0	-	-		-	-
c34171_g0	Over	---NA---	307	0	-	-		-	-
c34244_g0	Over	PREDICTED: uncharacterized protein LOC100537292	518	5	5.3e-60	0.684		-	-
c34261_g0	Over	---NA---	951	0	-	-		-	-
c34361_g0	Over	upf0577 protein kiaa1324 homolog isoform x2	1274	5	0	0.744		-	-
c34649_g0	Over	---NA---	556	0	-	-		-	-
c34742_g0	Over	fer-1-like protein 4 isoform x1	1733	5	0	0.622	5	C:membrane; C:intracellular membrane-bounded organelle; C:cytoplasmic part; P:response to auditory stimulus; P:neuromuscular process controlling balance	-
c34764_g0	Over	---NA---	1023	0	-	-		-	-
c34924_g0	Over	---NA---	520	0	-	-		-	-
c35001_g0	Over	---NA---	1126	0	-	-		-	-
c35166_g0	Over	---NA---	827	0	-	-		-	-
c35274_g0	Over	greb1-like protein	1315	5	1.2e-134	0.8	3	F:molecular_function; P:biological_process; C:cellular_component	-
c35291_g0	Over	nesprin-1 isoform x3	922	5	5e-141	0.854	4	C:integral component of membrane; C:LINC complex; F:actin filament binding; P:cytoskeletal anchoring at nuclear membrane	-
c35301_g0	Over	---NA---	680	0	-	-		-	-
c35399_g0	Over	camp-regulated d2	1835	3	2.8e-166	0.8167	20	F:cholinesterase activity; F:phospholipase activity; F:prenylcysteine methylesterase activity; F:1-oxa-2-oxocycloheptane lactonase activity; F:sulfolactone hydrolase activity; F:3,4-dihydrocoumarin hydrolase activity; F:butyrolactone hydrolase activity; F:endosulfan lactone lactonase activity; F:L-ascorbate 6-phosphate lactonase activity; F:Ser-tRNA(Thr) hydrolase activity; F:Ala-tRNA(Pro) hydrol…	EC:3.1.1.8; EC:3.1.1
c35521_g0	Over	greb1-like protein	1750	5	0	0.856	3	F:molecular_function; P:biological_process; C:cellular_component	-
c35600_g0	Over	---NA---	686	0	-	-		-	-
c35767_g0	Over	---NA---	1461	0	-	-		-	-
c35886_g0	Over	---NA---	488	0	-	-		-	-
c54107_g0	Over	PREDICTED: uncharacterized protein K02A2.6-like	333	5	6.5e-26	0.614	4	C:cytoplasmic microtubule; F:kinetochore binding; C:kinetochore microtubule; F:microtubule plus-end binding	-
c55517_g0	Over	---NA---	298	0	-	-		-	-
c55816_g0	Over	upf0577 protein kiaa1324 homolog isoform x2	333	5	8.5e-47	0.69		-	-
c94456_g0	Over	---NA---	372	0	-	-		-	-
c94964_g0	Over	---NA---	242	0	-	-		-	-
c94975_g0	Over	fibroleukin precursor	251	3	7.7e-40	0.8167		-	-
c114122_g0	Over	---NA---	396	0	-	-		-	-
c14017_g1	Over	transcription factor sox-6	3453	5	0	0.71	3	P:regulation of transcription, DNA-templated; P:multicellular organismal development; F:DNA binding	-
c14061_g0	Over	neuroblast differentiation-associated protein ahnak-like isoform x2	2999	5	2.3e-35	0.424	3	P:oxidation-reduction process; F:oxidoreductase activity; F:catalytic activity	-
c14152_g0	Over	rho guanine nucleotide exchange factor 33 isoform x3	2063	3	2.8e-35	0.48	2	F:Rho guanyl-nucleotide exchange factor activity; P:regulation of Rho protein signal transduction	-
c14170_g0	Over	bone morphogenetic protein 3b	2815	5	2e-143	0.648	25	C:extracellular space; F:cytokine activity; F:transforming growth factor beta receptor binding; F:protein homodimerization activity; F:protein heterodimerization activity; P:mesodermal cell fate commitment; P:liver development; P:protein complex assembly; P:determination of left/right symmetry; P:dorsal/ventral axis specification; P:positive regulation of pathway-restricted SMAD protein phosphory…	-
c14201_g0	Over	zonadhesin-like isoform x2	795	2	1.9e-38	0.55		-	-
c14420_g0	Over	bone morphogenetic protein type ibb isoform 1 precursor	893	5	1e-177	0.94	15	C:BMP receptor complex; F:transmembrane receptor protein serine/threonine kinase activity; F:receptor signaling protein serine/threonine kinase activity; F:protein binding; F:ATP binding; F:metal ion binding; P:lymph vessel development; P:heart looping; P:protein phosphorylation; P:BMP signaling pathway; P:germ-line stem cell division; P:determination of dorsal identity; P:protein homooligomeriza…	EC:2.7.11
c14464_g0	Over	c1q-related factor	2869	5	1.4e-110	0.88	2	C:extracellular region; C:collagen trimer	-
c14480_g0	Over	guanine nucleotide-binding protein g g g subunit gamma-2 isoform x1	784	5	2e-32	0.866	6	C:cytosol; C:heterotrimeric G-protein complex; F:signal transducer activity; P:sprouting angiogenesis; P:G-protein coupled receptor signaling pathway; P:vascular endothelial growth factor receptor signaling pathway	-
c14502_g0	Over	liprin-alpha-2 isoform x15	3121	5	0	0.936	1	C:synapse	-
c14610_g0	Over	sia-alpha- -gal-beta- - c-r:alpha -sialyltransferase	3973	5	0	0.644	5	C:integral component of Golgi membrane; F:alpha-N-acetylneuraminate alpha-2,8-sialyltransferase activity; P:protein glycosylation; P:muscle organ development; P:muscle cell cellular homeostasis	EC:2.4.99.8
c1008_g0	Under	complexin like	2142	4	2.5e-41	0.84	2	F:syntaxin binding; P:neurotransmitter transport	-
c1031_g1	Under	urokinase plasminogen activator surface receptor	870	5	2.4e-51	0.568		-	-
c1058_g0	Under	keratin 91	346	5	2.2e-52	0.874	3	C:intermediate filament; F:structural molecule activity; P:cell migration involved in gastrulation	-
c1075_g0	Under	calbindin 2	1635	4	1.8e-170	0.8075	6	C:nucleus; C:cytosol; C:neuron projection; C:synapse; F:calcium ion binding; P:cytosolic calcium ion homeostasis	-
c1077_g0	Under	---NA---	1305	0	-	-		-	-
c1118_g0	Under	protein s100-a16	1025	2	7.3e-30	0.755	1	F:metal ion binding	-
c1119_g0	Under	cytochrome b-c1 complex subunit 9	1185	1	2e-29	0.95		-	-
c1129_g0	Under	nadh dehydrogenase	735	1	4e-90	0.85	4	C:mitochondrial respiratory chain complex I; F:NADH dehydrogenase (ubiquinone) activity; P:mitochondrial electron transport, NADH to ubiquinone; P:transport	EC:1.6.5.3
c1145_g0	Under	---NA---	346	0	-	-		-	-
c1151_g0	Under	---NA---	230	0	-	-		-	-
c1210_g0	Under	dynein light chain cytoplasmic	1422	3	5.6e-56	1	4	C:nucleus; C:microtubule associated complex; C:P granule; P:microtubule-based process	-
c1279_g1	Under	---NA---	345	0	-	-		-	-
c1286_g0	Under	neuroplastin precursor	2233	5	1.3e-106	0.67	3	P:transmembrane receptor protein tyrosine kinase signaling pathway; F:transmembrane receptor protein tyrosine kinase activity; C:membrane	-
c1332_g0	Under	collagen alpha-1 chain	3217	5	0	0.784	3	C:collagen trimer; F:extracellular matrix structural constituent; P:cartilage morphogenesis	-
c1344_g0	Under	claudin b	1268	5	2.3e-59	0.822	9	C:plasma membrane; C:bicellular tight junction; C:integral component of membrane; F:structural molecule activity; F:identical protein binding; P:regulation of sodium ion transport; P:calcium-independent cell-cell adhesion via plasma membrane cell-adhesion molecules; P:neuromast development; P:epiboly involved in gastrulation with mouth forming second	-
c1362_g0	Under	---NA---	1716	0	-	-		-	-
c1369_g0	Under	histone h4	1142	5	5e-48	1		-	-
c137_g1	Under	---NA---	924	0	-	-		-	-
c1394_g0	Under	lipopolysaccharide-induced tumor necrosis factor-alpha factor-like isoform x1	1324	4	2.7e-44	0.66		-	-
c1412_g0	Under	cytochrome c	709	1	1.3e-65	0.96	5	C:mitochondrial intermembrane space; F:electron carrier activity; P:mitochondrial electron transport, ubiquinol to cytochrome c; P:mitochondrial electron transport, cytochrome c to oxygen; P:positive regulation of cysteine-type endopeptidase activity involved in apoptotic process	-
c1446_g0	Under	low quality protein: glutaminyl-peptide cyclotransferase-like	2245	3	4.1e-168	0.7167	3	P:peptidyl-pyroglutamic acid biosynthetic process, using glutaminyl-peptide cyclotransferase; F:zinc ion binding; F:glutaminyl-peptide cyclotransferase activity	-
c1448_g0	Under	tartrate-resistant acid phosphatase type 5 isoform x1	1562	4	4.5e-170	0.7725	2	F:acid phosphatase activity; P:response to mechanical stimulus	EC:3.1.3.2
c1470_g0	Under	s100 calcium binding protein a10b	1068	4	3.1e-39	0.7325	1	F:calcium ion binding	-
c155_g0	Under	---NA---	620	0	-	-		-	-
c1567_g0	Under	ubiquitin-like protein 5	608	1	3.4e-43	0.97	1	C:cytoplasm	-
c1571_g0	Under	serum glucocorticoid regulated kinase 1-like	3294	5	0	0.874	19	C:nucleus; C:endoplasmic reticulum; F:protein serine/threonine kinase activity; F:calcium channel regulator activity; F:ATP binding; F:potassium channel regulator activity; F:sodium channel regulator activity; F:chloride channel regulator activity; P:regulation of cell growth; P:cellular sodium ion homeostasis; P:apoptotic process; P:inflammatory response; P:positive regulation of sodium ion tran…	EC:2.7.11
c1612_g0	Under	carbonic anhydrase xv b isoform x2	1157	5	1.3e-27	0.8	3	F:carbonate dehydratase activity; F:zinc ion binding; P:one-carbon metabolic process	EC:4.2.1.1
c1685_g0	Under	microsomal glutathione s-transferase 3 isoform x1	1734	3	7.4e-51	0.7267	4	C:nuclear envelope; F:glutathione transferase activity; F:glutathione peroxidase activity; P:oxidation-reduction process	EC:2.5.1.18; EC:1.11.1.9
c168_g3	Under	---NA---	1202	0	-	-		-	-
c1691_g0	Under	---NA---	249	0	-	-		-	-
c1700_g2	Under	collagen alpha-2 chain isoform x2	5443	5	4.6e-167	0.73	2	P:notochord development; P:fin morphogenesis	-
c1703_g0	Under	type i enveloping like	726	5	6e-87	0.878	3	C:intermediate filament; F:structural molecule activity; P:cell migration involved in gastrulation	-
c1716_g0	Under	macrophage migration inhibitory factor	607	1	5.1e-50	0.88	4	P:cell proliferation; P:negative regulation of apoptotic process; P:embryonic morphogenesis; P:inner ear development	-
c1728_g0	Under	---NA---	506	0	-	-		-	-
c1748_g0	Under	defense protein 3	1328	1	1.1e-58	0.7	3	F:molecular_function; P:biological_process; C:cellular_component	-
c1752_g0	Under	tenascin precursor	5426	5	0	0.85		-	-
c1773_g0	Under	nadh dehydrogenase	621	1	6.2e-90	0.87		-	-
c177_g0	Under	protein fosb isoform x1	1469	3	3.8e-56	0.79	4	C:nucleus; F:transcription factor activity, sequence-specific DNA binding; F:sequence-specific DNA binding; P:regulation of transcription from RNA polymerase II promoter	-
c177_g1	Under	alpha globin-like	1828	5	1.3e-62	0.772	7	C:hemoglobin complex; F:oxygen transporter activity; F:iron ion binding; F:oxygen binding; F:heme binding; P:response to hypoxia; P:oxygen transport	-
c1787_g0	Under	---NA---	747	0	-	-		-	-
c1817_g0	Under	---NA---	931	0	-	-		-	-
c1883_g0	Under	atp h+ mitochondrial f0 subunit e-like	342	1	5.5e-24	0.94	3	C:mitochondrial proton-transporting ATP synthase complex, coupling factor F(o); F:hydrogen ion transmembrane transporter activity; P:ATP synthesis coupled proton transport	-
c1886_g0	Under	keratin 97	1020	5	1.4e-83	0.778	2	C:intermediate filament; F:structural molecule activity	-
c1901_g0	Under	immediate early response gene 2 protein	1566	1	4.2e-23	0.58	6	C:nucleus; F:protein binding; P:determination of left/right symmetry; P:convergent extension; P:cilium morphogenesis; P:Kupffer's vesicle development	-
c1905_g0	Under	---NA---	1169	0	-	-		-	-
c1913_g0	Under	s proteasome complex subunit dss1	684	1	5e-21	1	4	C:proteasome complex; C:nucleus; P:double-strand break repair via homologous recombination; P:proteolysis	-
c1943_g0	Under	metalloproteinase inhibitor 2 precursor	2192	4	2.4e-100	0.665	9	C:proteinaceous extracellular matrix; C:extracellular space; F:protease binding; F:metalloendopeptidase inhibitor activity; P:response to hormone; P:negative regulation of endopeptidase activity; P:response to cytokine; P:negative regulation of metalloenzyme activity; P:negative regulation of membrane protein ectodomain proteolysis	-
c195_g1	Under	collagen alpha-1 chain precursor	2711	5	8.5e-73	0.79	4	C:extracellular region; C:collagen trimer; P:notochord formation; P:head development	-
c1991_g0	Under	uncharacterized protein LOC100005405	844	2	2.7e-21	0.68	2	F:NAD+ ADP-ribosyltransferase activity; C:cellular_component	-
c203_g0	Under	---NA---	393	0	-	-		-	-
c209_g0	Under	---NA---	291	0	-	-		-	-
c228_g0	Under	ictacalcin 2	590	5	4.7e-47	0.79	1	F:calcium ion binding	-
c237_g0	Under	glutamine synthetase 1	2260	5	0	0.876	3	F:glutamate-ammonia ligase activity; F:ATP binding; P:glutamine biosynthetic process	EC:6.3.1.2
c247_g0	Under	---NA---	493	0	-	-		-	-
c28_g0	Under	alpha globin-like	608	5	2.1e-75	0.816	7	C:hemoglobin complex; F:oxygen transporter activity; F:iron ion binding; F:oxygen binding; F:heme binding; P:response to hypoxia; P:oxygen transport	-
c338_g0	Under	---NA---	1838	0	-	-		-	-
c356_g0	Under	thioredoxin	717	2	6.7e-43	0.77	8	C:mitochondrion; F:protein disulfide oxidoreductase activity; F:oxidoreductase activity, acting on a sulfur group of donors, disulfide as acceptor; P:sulfate assimilation; P:protein folding; P:glycerol ether metabolic process; P:cellular response to oxidative stress; P:cell redox homeostasis	-
c371_g1	Under	na+ k+ alpha 1a tandem duplicate 3	332	5	2.3e-28	0.908	16	C:cytosol; C:integral component of membrane; F:sodium:potassium-exchanging ATPase activity; F:ATP binding; F:metal ion binding; P:heart looping; P:thigmotaxis; P:potassium ion transport; P:sodium ion transport; P:skeletal muscle tissue development; P:locomotory behavior; P:specification of organ axis polarity; P:ventricular system development; P:fluid transport; P:cytosolic calcium ion homeostasi…	EC:3.6.3.9
c373_g0	Under	microfibril-associated glycoprotein 4 isoform x1	1005	5	4e-83	0.708	1	C:cellular_component	-
c389_g0	Under	histone h1-like	877	5	2.5e-23	0.79	4	C:nucleosome; C:nucleus; F:DNA binding; P:nucleosome assembly	-
c427_g1	Under	atp synthase subunit mitochondrial	515	5	6.6e-50	0.738		-	-
c44_g1	Under	collagen alpha-2 chain isoform x1	2603	5	5.1e-130	0.87	3	C:collagen trimer; F:extracellular matrix structural constituent; P:cartilage morphogenesis	-
c450_g0	Under	selenoprotein pb precursor	1766	2	6.7e-68	0.675	1	C:extracellular region	-
c456_g0	Under	cytochrome b-c1 complex subunit 8	457	1	7.2e-42	0.87	1	F:ubiquinol-cytochrome-c reductase activity	EC:1.10.2.2
c471_g0	Under	golgi-associated plant pathogenesis-related protein 1	956	5	8.6e-78	0.736	2	C:extracellular region; P:cellular response to xenobiotic stimulus	-
c479_g0	Under	cytochrome c	1666	1	2e-64	0.96	5	C:mitochondrial intermembrane space; F:electron carrier activity; P:mitochondrial electron transport, ubiquinol to cytochrome c; P:mitochondrial electron transport, cytochrome c to oxygen; P:positive regulation of cysteine-type endopeptidase activity involved in apoptotic process	-
c491_g1	Under	carbonic anhydrase	2494	5	1.1e-154	0.758	9	F:carbonate dehydratase activity; F:zinc ion binding; P:one-carbon metabolic process; P:regulation of pH; P:carbon dioxide transport; P:hypotonic salinity response; P:cellular response to xenobiotic stimulus; P:sodium ion import; P:regulation of ion homeostasis	EC:4.2.1.1
c497_g0	Under	glycine mitochondrial	2524	1	0	0.94	4	C:mitochondrial inner membrane; F:glycine amidinotransferase activity; F:hydrolase activity, acting on carbon-nitrogen (but not peptide) bonds, in linear amidines; P:creatine biosynthetic process	EC:2.1.4.1
c547_g0	Under	protein s100-a11	553	1	3.5e-37	0.84	3	F:calcium ion binding; F:calcium-dependent protein binding; P:regulation of cell proliferation	-
c549_g0	Under	cytochrome c oxidase subunit viib	955	1	4.8e-31	0.82	2	C:mitochondrial respiratory chain; F:cytochrome-c oxidase activity	EC:1.9.3.1
c555_g0	Under	---NA---	839	0	-	-		-	-
c585_g0	Under	cytochrome c oxidase subunit 4 isoform mitochondrial	818	3	1.1e-84	0.78	6	C:mitochondrial respiratory chain complex IV; F:cytochrome-c oxidase activity; P:response to hypoxia; P:mitochondrial electron transport, cytochrome c to oxygen; P:aerobic respiration; P:hydrogen ion transmembrane transport	EC:1.9.3.1
c589_g0	Under	acyl- -binding protein isoform 1	696	2	6.5e-35	0.78	1	F:fatty-acyl-CoA binding	-
c633_g0	Under	nadh dehydrogenase	489	2	8.4e-32	0.86	2	F:molecular_function; P:biological_process	-
c656_g0	Under	---NA---	461	0	-	-		-	-
c697_g0	Under	atp synthase-coupling factor mitochondrial isoform x1	1208	2	4.6e-38	0.89	3	C:mitochondrial proton-transporting ATP synthase complex, coupling factor F(o); F:hydrogen ion transmembrane transporter activity; P:ATP synthesis coupled proton transport	-
c70_g0	Under	hemoglobin subunit beta-1	758	5	1.9e-80	0.816	7	C:hemoglobin complex; F:oxygen transporter activity; F:iron ion binding; F:oxygen binding; F:heme binding; P:response to hypoxia; P:oxygen transport	-
c745_g0	Under	cornifelin	1449	1	1.1e-27	0.69	3	P:pronephric glomerulus morphogenesis; P:embryonic viscerocranium morphogenesis; P:nephron tubule morphogenesis	-
c753_g0	Under	e3 ubiquitin-protein ligase rbx1	505	4	5.8e-78	0.6975	12	C:Cul2-RING ubiquitin ligase complex; C:Cul3-RING ubiquitin ligase complex; C:Cul7-RING ubiquitin ligase complex; C:nuclear SCF ubiquitin ligase complex; C:Cul4-RING E3 ubiquitin ligase complex; F:zinc ion binding; F:NEDD8 transferase activity; F:ubiquitin protein ligase activity; F:cullin family protein binding; P:SCF-dependent proteasomal ubiquitin-dependent protein catabolic process; P:protein…	-
c792_g0	Under	gap junction alpha-1 protein	3403	5	0	0.716	18	C:connexon complex; C:integral component of membrane; F:voltage-gated channel activity; F:gap junction hemi-channel activity; P:cardiac conduction system development; P:cell-cell signaling; P:regulation of heart contraction; P:cell proliferation; P:cell communication by electrical coupling; P:cell differentiation; P:fin regeneration; P:embryonic heart tube development; P:caudal fin morphogenesis;…	-
c805_g0	Under	---NA---	219	0	-	-		-	-
c825_g0	Under	---NA---	931	0	-	-		-	-
c844_g0	Under	cytochrome c subunit viic	428	1	1.8e-38	1	1	F:cytochrome-c oxidase activity	EC:1.9.3.1
c871_g0	Under	fibronectin isoform x1	7856	5	0	0.708	13	C:interstitial matrix; F:integrin binding; P:somite specification; P:cell migration involved in sprouting angiogenesis; P:heart field specification; P:heart jogging; P:cardioblast migration to the midline involved in heart rudiment formation; P:single organismal cell-cell adhesion; P:adrenal gland development; P:establishment of epithelial cell apical/basal polarity; P:embryonic viscerocranium mo…	-
c879_g1	Under	cytochrome b-c1 complex subunit 7 isoform x1	482	2	2.8e-45	0.86	4	C:mitochondrial respiratory chain complex III; P:angiogenesis; P:mitochondrial electron transport, ubiquinol to cytochrome c; P:transport	-
c888_g0	Under	---NA---	224	0	-	-		-	-
c889_g0	Under	---NA---	635	0	-	-		-	-
c8_g2	Under	tropomyosin alpha-1 chain isoform 2	2026	5	2.9e-169	0.966	4	C:cytoplasm; C:cytoskeleton; F:actin binding; P:cell adhesion	-
c925_g0	Under	nadh dehydrogenase	508	1	4.6e-48	0.81	2	C:mitochondrion; F:NADH dehydrogenase (ubiquinone) activity	EC:1.6.5.3
c987_g0	Under	---NA---	369	0	-	-		-	-
c20016_g0	Under	kinesin-like protein kif26b isoform x2	5172	5	2.7e-136	0.638	1	F:binding	-
c20062_g0	Under	netrin-4-like	2293	5	0	0.58	1	P:blood vessel morphogenesis	-
c20108_g0	Under	homeobox protein aristaless-like 3 isoform x1	1519	5	1.1e-155	0.688	5	P:regulation of transcription, DNA-templated; F:sequence-specific DNA binding; P:multicellular organismal development; F:DNA binding; C:nucleus	-
c20116_g0	Under	intermediate filament family orphan 2-like	4926	5	0	0.738		-	-
c20142_g0	Under	xylosyltransferase 1 isoform x1	4192	4	0	0.755	6	C:membrane; F:acetylglucosaminyltransferase activity; F:protein xylosyltransferase activity; P:glycosaminoglycan biosynthetic process; P:proteoglycan biosynthetic process; P:embryonic cranial skeleton morphogenesis	EC:2.4.2.26; EC:2.4.1
c20170_g0	Under	---NA---	545	0	-	-		-	-
c20363_g0	Under	---NA---	1501	0	-	-		-	-
c20376_g0	Under	collagenase 3	1659	5	0	0.68	6	C:extracellular matrix; F:metalloendopeptidase activity; F:calcium ion binding; F:zinc ion binding; P:proteolysis; P:macrophage chemotaxis	EC:3.4.24
c20444_g0	Under	probable carboxypeptidase x1 isoform x2	831	5	9.7e-70	0.854	3	F:metallocarboxypeptidase activity; F:zinc ion binding; P:proteolysis	EC:3.4.17
c20494_g0	Under	nfx1-type zinc finger-containing protein 1	6380	4	0	0.56	4	C:nucleus; F:nucleotide binding; F:ion binding; P:nuclear-transcribed mRNA catabolic process	-
c20500_g0	Under	transcriptional regulator myc-b	1721	2	6.8e-67	0.64	1	F:binding	-
c20687_g0	Under	regulator of g-protein signaling 21	931	5	1.5e-64	0.724	4	C:cytoplasm; C:plasma membrane; F:GTPase activator activity; P:termination of G-protein coupled receptor signaling pathway	-
c20847_g0	Under	hhip-like protein 1	3468	4	0	0.7225	6	C:membrane; F:scavenger receptor activity; F:oxidoreductase activity, acting on the CH-OH group of donors, quinone or similar compound as acceptor; F:quinone binding; P:carbohydrate metabolic process; P:negative regulation of biological process	-
c20875_g0	Under	ocia domain-containing protein 2	671	1	8.2e-53	0.71		-	-
c20882_g0	Under	dehydrogenase reductase sdr family member on chromosome x isoform x1	1448	5	7.9e-119	0.816	2	F:oxidoreductase activity; P:metabolic process	-
c21078_g0	Under	protein fam83b	594	5	1.2e-55	0.62	3	F:calcium ion binding; P:homophilic cell adhesion via plasma membrane adhesion molecules; C:membrane	-
c21086_g0	Under	uncharacterized protein LOC402865	477	3	2e-63	0.7867	3	C:cytosol; F:purine nucleosidase activity; P:purine nucleoside catabolic process	EC:3.2.2.1
c21165_g0	Under	protein fam196b-like	3906	5	1e-74	0.546		-	-
c21462_g0	Under	---NA---	703	0	-	-		-	-
c21569_g0	Under	multiple epidermal growth factor-like domains protein 6 isoform x4	4071	5	0	0.738	1	F:calcium ion binding	-
c21748_g0	Under	dapper homolog 2	3883	1	2.3e-49	0.54		-	-
c21890_g0	Under	homeobox protein hox-d10a	991	5	1.8e-145	0.578	5	C:nucleus; F:sequence-specific DNA binding; P:transcription, DNA-templated; P:regulation of transcription, DNA-templated; P:multicellular organismal development	-
c21936_g0	Under	ubiquitin carboxyl-terminal hydrolase 2-like isoform x2	2150	5	0	0.864	8	C:nucleus; C:cytoplasm; F:cysteine-type endopeptidase activity; F:ubiquitin-specific protease activity; P:regulation of transcription, DNA-templated; P:protein deubiquitination; P:proteasome-mediated ubiquitin-dependent protein catabolic process; P:regulation of proteasomal protein catabolic process	EC:3.4.22
c40046_g0	Under	---NA---	225	0	-	-		-	-
c40058_g0	Under	---NA---	548	0	-	-		-	-
c40118_g0	Under	---NA---	1012	0	-	-		-	-
c40223_g0	Under	---NA---	738	0	-	-		-	-
c40341_g0	Under	glypican-5	1042	5	6.7e-150	0.604	3	C:membrane; P:cell migration involved in gastrulation; P:negative regulation of canonical Wnt signaling pathway	-
c40850_g0	Under	---NA---	274	0	-	-		-	-
c41094_g0	Under	protein fam110c	505	1	1.8e-27	0.65		-	-
c41137_g0	Under	ferric-chelate reductase 1	642	2	6.4e-62	0.63	1	F:oxidoreductase activity	-
c41393_g0	Under	fibroblast growth factor 16	1283	3	5.1e-44	0.8733	15	C:extracellular region; F:fibroblast growth factor receptor binding; F:growth factor activity; P:fibroblast growth factor receptor signaling pathway; P:diencephalon development; P:subpallium development; P:cell proliferation in forebrain; P:fin regeneration; P:cell proliferation in midbrain; P:pectoral fin morphogenesis; P:regulation of bone remodeling; P:embryonic viscerocranium morphogenesis; P…	-
c41816_g0	Under	bone morphogenetic protein 7 isoform x1	1168	5	3.7e-127	0.774	19	C:extracellular space; F:cytokine activity; F:transforming growth factor beta receptor binding; F:growth factor activity; F:protein homodimerization activity; F:protein heterodimerization activity; F:BMP receptor binding; P:heart looping; P:BMP signaling pathway involved in heart jogging; P:protein complex assembly; P:positive regulation of pathway-restricted SMAD protein phosphorylation; P:post-…	-
c41822_g0	Under	---NA---	357	0	-	-		-	-
c41848_g0	Under	bone morphogenetic protein 7 isoform x1	275	4	8.9e-31	0.7325	17	C:extracellular space; F:cytokine activity; F:transforming growth factor beta receptor binding; F:protein homodimerization activity; F:protein heterodimerization activity; F:BMP receptor binding; P:heart looping; P:BMP signaling pathway involved in heart jogging; P:protein complex assembly; P:positive regulation of pathway-restricted SMAD protein phosphorylation; P:post-anal tail morphogenesis; P…	-
c41887_g0	Under	---NA---	470	0	-	-		-	-
c60164_g0	Under	---NA---	436	0	-	-		-	-
c60263_g0	Under	---NA---	222	0	-	-		-	-
c61524_g0	Under	---NA---	252	0	-	-		-	-
c14647_g0	Under	hemoglobin beta embryonic-3	1554	5	7.4e-55	0.734	2	F:metal ion binding; P:transport	-
c14672_g0	Under	metal transporter cnnm1 isoform x1	4792	5	0	0.766	2	P:brain development; P:magnesium ion homeostasis	-
c14750_g0	Under	protein-lysine 6-oxidase isoform x1	2179	5	3.3e-138	0.772	3	F:copper ion binding; F:oxidoreductase activity, acting on the CH-NH2 group of donors, oxygen as acceptor; P:oxidation-reduction process	-
c14897_g0	Under	type alpha 3b precursor	1069	5	2.2e-38	0.746	2	C:collagen trimer; F:extracellular matrix structural constituent	-
c15003_g0	Under	---NA---	761	0	-	-		-	-
c15082_g0	Under	---NA---	669	0	-	-		-	-
c15115_g0	Under	tyrosinase precursor	2848	4	0	0.6625	1	P:melanosome organization	-
c15214_g0	Under	---NA---	868	0	-	-		-	-
c15266_g0	Under	complement c1q tumor necrosis factor-related protein 5 precursor	2127	5	1.8e-123	0.634	2	C:extracellular region; C:collagen trimer	-
c15269_g0	Under	dachshund homolog 1 isoform x2	1890	5	2.3e-139	0.668	1	P:inner ear development	-
c15295_g0	Under	PREDICTED: uncharacterized protein si:ch211-252f13.5	4084	2	0	0.69	1	F:calcium ion binding	-
c15323_g0	Under	melanoregulin isoform x1	1925	2	4.4e-97	0.85	1	C:apical plasma membrane	-
c15488_g0	Under	---NA---	2111	0	-	-		-	-
c15546_g0	Under	---NA---	1416	0	-	-		-	-
c15601_g0	Under	homeobox protein msh-d isoform x1	719	5	8.1e-49	0.626	5	P:dorsal/ventral pattern formation; P:fin regeneration; P:otic placode formation; P:regulation of neuron apoptotic process; P:embryonic viscerocranium morphogenesis	-
c15636_g0	Under	contactin-3-like isoform x1	5276	5	7.7e-127	0.742	2	F:molecular_function; C:cellular_component	-
c15683_g0	Under	---NA---	630	0	-	-		-	-
c15862_g0	Under	---NA---	641	0	-	-		-	-
c36289_g0	Under	cell wall protein dan4-like	1337	3	1.4e-23	0.5833		-	-
c36302_g0	Under	---NA---	1671	0	-	-		-	-
c36375_g0	Under	---NA---	707	0	-	-		-	-
c36525_g0	Under	---NA---	629	0	-	-		-	-
c36660_g0	Under	deoxyribonuclease gamma-like isoform x1	554	5	1.3e-35	0.688	3	C:nucleus; F:endodeoxyribonuclease activity; P:DNA catabolic process, endonucleolytic	-
c36754_g0	Under	---NA---	628	0	-	-		-	-
c37034_g0	Under	---NA---	1061	0	-	-		-	-
c37075_g0	Under	secreted frizzled-related protein 2-like	647	5	1.6e-63	0.632	16	C:extracellular space; C:integral component of membrane; F:G-protein coupled receptor activity; F:Wnt-protein binding; F:Wnt-activated receptor activity; P:positive regulation of Wnt signaling pathway; P:positive regulation of BMP signaling pathway; P:forebrain development; P:non-canonical Wnt signaling pathway; P:embryonic retina morphogenesis in camera-type eye; P:canonical Wnt signaling pathwa…	-
c37282_g0	Under	---NA---	505	0	-	-		-	-
c37527_g0	Under	olfactomedin-4-like isoform x1	325	5	1.4e-42	0.776		-	-
c57725_g0	Under	matrilysin-like	367	4	8.2e-44	0.6325	2	F:metallopeptidase activity; F:metal ion binding	-
c76161_g0	Under	---NA---	211	0	-	-		-	-
c77472_g0	Under	solute carrier family 25 (mitochondrial carrier ornithine transporter) member 15a	551	3	5.3e-71	0.83	2	C:integral component of membrane; P:transport	-
c96610_g0	Under	---NA---	288	0	-	-		-	-
c116662_g0	Under	---NA---	262	0	-	-		-	-
c16054_g0	Under	r-spondin-2 precursor	2594	5	8.3e-162	0.648	17	C:extracellular space; C:Golgi apparatus; C:cytosol; F:G-protein coupled receptor binding; P:skeletal system development; P:angiogenesis; P:negative regulation of Wnt signaling pathway; P:anal fin development; P:caudal fin development; P:dorsal fin development; P:pectoral fin development; P:pelvic fin development; P:vascular endothelial growth factor receptor signaling pathway; P:negative regulat…	-
c16117_g0	Under	---NA---	837	0	-	-		-	-
c16181_g0	Under	serine threonine-protein kinase sgk2	3033	5	0	0.862	19	C:nucleus; C:endoplasmic reticulum; F:protein serine/threonine kinase activity; F:calcium channel regulator activity; F:ATP binding; F:potassium channel regulator activity; F:sodium channel regulator activity; F:chloride channel regulator activity; P:regulation of cell growth; P:cellular sodium ion homeostasis; P:apoptotic process; P:inflammatory response; P:positive regulation of sodium ion tran…	EC:2.7.11
c16234_g0	Under	cartilage oligomeric matrix protein	1002	5	1e-91	0.902	10	C:proteinaceous extracellular matrix; C:extracellular space; C:sarcoplasmic reticulum; F:calcium ion binding; F:growth factor activity; F:heparin binding; P:response to unfolded protein; P:cell adhesion; P:tendon development; P:positive regulation of cell division	-
c16328_g0	Under	endothelial cell-specific molecule 1 precursor	933	2	8.6e-75	0.765	3	P:regulation of cell growth; F:insulin-like growth factor binding; C:extracellular region	-
c16344_g0	Under	---NA---	2170	0	-	-		-	-
c16419_g0	Under	protein wnt-5b isoform x1	3701	5	0	0.856	23	C:proteinaceous extracellular matrix; C:extracellular space; C:cytosol; F:frizzled binding; P:angiogenesis; P:chondrocyte differentiation; P:thrombocyte differentiation; P:Wnt signaling pathway, calcium modulating pathway; P:regulation of Wnt signaling pathway, calcium modulating pathway; P:unidimensional cell growth; P:embryonic body morphogenesis; P:neuron differentiation; P:endocrine pancreas …	-
c16466_g0	Under	alpha 8 like	522	5	2.5e-115	0.944	9	C:cytoplasm; C:microtubule; F:GTPase activity; F:structural constituent of cytoskeleton; F:GTP binding; P:microtubule-based process; P:optic nerve formation; P:negative regulation of apoptotic process; P:protein polymerization	-
c16468_g1	Under	caltractin	848	5	9.1e-79	0.784	5	C:microtubule organizing center; F:calcium ion binding; P:microtubule cytoskeleton organization; P:interkinetic nuclear migration; P:cilium assembly	-
c16567_g0	Under	teashirt homolog 3 isoform x1	3347	5	0	0.692	5	C:nucleus; F:DNA binding; F:chromatin binding; F:metal ion binding; P:negative regulation of transcription, DNA-templated	-
c16719_g0	Under	maternal protein exuperantia-2-like	1164	3	4.8e-53	0.6467	2	F:nucleic acid binding; F:exonuclease activity	-
c16747_g0	Under	---NA---	969	0	-	-		-	-
c16799_g0	Under	---NA---	521	0	-	-		-	-
c16900_g0	Under	---NA---	411	0	-	-		-	-
c16927_g0	Under	---NA---	358	0	-	-		-	-
c17007_g0	Under	---NA---	408	0	-	-		-	-
c17076_g0	Under	collagen alpha-1 chain-like	2945	5	1.7e-50	0.506		-	-
c17086_g0	Under	---NA---	2944	0	-	-		-	-
c17168_g0	Under	---NA---	270	0	-	-		-	-
c17267_g0	Under	gtpase imap family member 7	1280	5	1.2e-74	0.648	3	F:GTP binding; P:biological_process; C:cellular_component	-
c17279_g0	Under	---NA---	1922	0	-	-		-	-
c17294_g0	Under	---NA---	489	0	-	-		-	-
c17389_g0	Under	calcium calmodulin-dependent protein kinase type 1d	1810	5	0	0.916	6	C:cytosol; F:protein serine/threonine kinase activity; F:ATP binding; P:protein phosphorylation; P:chordate embryonic development; P:cartilage development	EC:2.7.11
c17421_g0	Under	---NA---	351	0	-	-		-	-
c17552_g0	Under	---NA---	515	0	-	-		-	-
c17577_g0	Under	fibromodulin	2045	5	1.3e-133	0.714	3	P:liver development; P:collagen fibril organization; P:embryonic camera-type eye morphogenesis	-
c17596_g0	Under	phosphatidylcholine:ceramide cholinephosphotransferase 2 isoform x1	1819	5	0	0.812	1	P:biological_process	-
c17767_g0	Under	---NA---	3516	0	-	-		-	-
c17847_g0	Under	gtpase imap family member 4-like	507	5	6.9e-46	0.776	3	F:GTP binding; P:biological_process; C:cellular_component	-
c17930_g0	Under	---NA---	1045	0	-	-		-	-
c38016_g0	Under	---NA---	382	0	-	-		-	-
c38060_g0	Under	pro-cathepsin h precursor	646	5	1.3e-47	0.686	9	C:extracellular space; C:lysosome; F:aminopeptidase activity; F:cysteine-type endopeptidase activity; F:cysteine-type endopeptidase activator activity involved in apoptotic process; P:immune response; P:response to mechanical stimulus; P:proteolysis involved in cellular protein catabolic process; P:positive regulation of apoptotic signaling pathway	EC:3.4.11; EC:3.4.22
c38277_g0	Under	---NA---	289	0	-	-		-	-
c38307_g0	Under	---NA---	371	0	-	-		-	-
c38359_g0	Under	---NA---	655	0	-	-		-	-
c38729_g0	Under	coagulation factor viii	1525	5	4.2e-139	0.55	1	P:blood coagulation	-
c38747_g0	Under	sclerostin domain containing 1b precursor	659	4	7.9e-71	0.71	1	C:extracellular region	-
c38976_g0	Under	uncharacterized protein LOC796385	597	1	4e-35	0.64	1	F:NAD+ ADP-ribosyltransferase activity	-
c38993_g0	Under	---NA---	435	0	-	-		-	-
c39892_g0	Under	ig heavy chain mem5-like isoform x1	203	3	3.1e-26	0.82		-	-
c58334_g0	Under	---NA---	449	0	-	-		-	-
c58788_g0	Under	---NA---	308	0	-	-		-	-
c59186_g0	Under	---NA---	351	0	-	-		-	-
c59813_g0	Under	---NA---	228	0	-	-		-	-
c98621_g0	Under	claudin-10 isoform x2	441	5	8.6e-57	0.716	4	C:plasma membrane; C:bicellular tight junction; C:integral component of membrane; F:structural molecule activity	-
c18143_g0	Under	v-set and transmembrane domain-containing protein 2-like protein	1520	5	1.6e-60	0.68	3	F:molecular_function; C:integral component of membrane; C:membrane	-
c18324_g0	Under	ephrin type-a receptor 2	994	5	9.6e-81	0.758	5	C:integral component of plasma membrane; F:ephrin receptor activity; F:ATP binding; P:protein phosphorylation; P:ephrin receptor signaling pathway	-
c18376_g0	Under	---NA---	811	0	-	-		-	-
c18491_g0	Under	interferon-induced gtp-binding protein	1373	5	9.5e-152	0.692	3	F:nucleotide binding; P:response to virus; P:response to arsenic-containing substance	-
c18714_g0	Under	chemokine-like receptor 1	2722	5	9.4e-155	0.654	4	C:integral component of membrane; C:cell part; F:G-protein coupled receptor activity; P:G-protein coupled receptor signaling pathway	-
c18759_g0	Under	---NA---	720	0	-	-		-	-
c18761_g0	Under	homeobox protein dlx1a isoform x1	598	3	2.4e-39	0.89	5	C:nucleus; F:sequence-specific DNA binding; P:regulation of transcription, DNA-templated; P:embryonic viscerocranium morphogenesis; P:cartilage development	-
c18766_g0	Under	---NA---	410	0	-	-		-	-
c18852_g0	Under	adp-ribosylation factor-like protein 5c	1651	5	6.4e-102	0.79	4	C:intracellular; F:GTP binding; P:small GTPase mediated signal transduction; P:semicircular canal development	-
c18913_g0	Under	sensory organ homeobox protein soho	1587	5	2.1e-62	0.718	5	F:DNA binding; P:cellular process; P:inner ear morphogenesis; P:posterior lateral line development; P:regulation of retinoic acid biosynthetic process	-
c19014_g0	Under	bone morphogenetic protein 7 isoform x1	2370	5	0	0.854	19	C:extracellular space; F:cytokine activity; F:transforming growth factor beta receptor binding; F:growth factor activity; F:protein homodimerization activity; F:protein heterodimerization activity; F:BMP receptor binding; P:heart looping; P:BMP signaling pathway involved in heart jogging; P:protein complex assembly; P:positive regulation of pathway-restricted SMAD protein phosphorylation; P:post-…	-
c19077_g0	Under	ig heavy chain mem5-like isoform x2	786	3	7.1e-32	0.6967		-	-
c19242_g0	Under	neurexophilin- partial	1175	5	1.8e-108	0.756	3	F:molecular_function; P:biological_process; C:cellular_component	-
c19255_g0	Under	solute carrier family subfamily a ( cation proton antiporter 3) member tandem duplicate 1 isoform x1	1876	5	0	0.752	5	C:apical plasma membrane; F:sodium:proton antiporter activity; P:sodium ion homeostasis; P:ammonium transmembrane transport; P:sodium ion import into cell	-
c19356_g0	Under	alpha 8 like 3	454	5	5.2e-21	0.89	9	C:cytoplasm; C:microtubule; F:GTPase activity; F:structural constituent of cytoskeleton; F:GTP binding; P:microtubule-based process; P:glial cell development; P:myelination; P:protein polymerization	-
c19456_g0	Under	---NA---	1270	0	-	-		-	-
c19553_g0	Under	solute carrier family 8 (sodium calcium exchanger) member 4a isoform x1	882	5	1.3e-102	0.924	11	C:cytosol; C:integral component of membrane; F:calcium:sodium antiporter activity; P:heart looping; P:calcium ion transport; P:cell communication; P:skeletal muscle tissue development; P:sodium ion transmembrane transport; P:fluid transport; P:cytosolic calcium ion homeostasis; P:heart contraction	-
c19593_g0	Under	extracellular matrix protein fras1 isoform x2	7012	5	0	0.77	6	C:integral component of membrane; P:cell communication; P:endoderm development; P:fin morphogenesis; P:embryonic viscerocranium morphogenesis; P:basement membrane organization	-
c19621_g0	Under	---NA---	1086	0	-	-		-	-
c19727_g0	Under	---NA---	1057	0	-	-		-	-
c19886_g0	Under	---NA---	357	0	-	-		-	-
c19935_g0	Under	---NA---	312	0	-	-		-	-
c19936_g0	Under	sodium potassium calcium exchanger 5 precursor	2043	5	0	0.704	8	C:trans-Golgi network; C:integral component of membrane; F:calcium, potassium:sodium antiporter activity; P:ion transport; P:melanocyte differentiation; P:regulation of melanin biosynthetic process; P:transmembrane transport; P:melanocyte migration	-
c19942_g0	Under	matrix metalloproteinase-20-like	2270	5	8.5e-165	0.602	3	F:metallopeptidase activity; F:metal ion binding; P:macrophage chemotaxis	-
c22090_g0	Under	---NA---	733	0	-	-		-	-
c22370_g0	Under	tumor necrosis factor receptor superfamily member 9 isoform x1	2789	4	2.1e-49	0.5475	2	P:biological_process; C:cellular_component	-
c22557_g0	Under	---NA---	1123	0	-	-		-	-
c22712_g0	Under	---NA---	1949	0	-	-		-	-
c22856_g0	Under	---NA---	360	0	-	-		-	-
c22899_g0	Under	---NA---	1776	0	-	-		-	-
c22943_g0	Under	hedgehog-interacting protein precursor	2825	4	0	0.5725	9	C:integral component of membrane; C:intrinsic component of plasma membrane; F:oxidoreductase activity, acting on the CH-OH group of donors, quinone or similar compound as acceptor; F:quinone binding; F:hedgehog family protein binding; P:carbohydrate metabolic process; P:fin development; P:negative regulation of smoothened signaling pathway; P:negative regulation of muscle organ development	-
c23003_g0	Under	homeobox protein dlx1a isoform x1	753	5	5.7e-100	0.848	7	C:nucleus; F:sequence-specific DNA binding; P:regulation of transcription, DNA-templated; P:pectoral fin development; P:medial fin morphogenesis; P:embryonic viscerocranium morphogenesis; P:cartilage development	-
c23051_g0	Under	---NA---	1616	0	-	-		-	-
c23084_g0	Under	alpha-2db adrenergic receptor	2265	5	0	0.732	10	C:integral component of plasma membrane; F:alpha2-adrenergic receptor activity; P:regulation of smooth muscle contraction; P:negative regulation of adenylate cyclase activity; P:cell-cell signaling; P:negative regulation of norepinephrine secretion; P:regulation of vasoconstriction; P:platelet activation; P:negative regulation of insulin secretion involved in cellular response to glucose stimulus…	-
c23220_g0	Under	---NA---	1180	0	-	-		-	-
c23273_g0	Under	udp- c:betagal beta- -n-acetylglucosaminyltransferase 7 isoform x1	2152	5	3.9e-166	0.702	2	C:membrane; F:transferase activity, transferring glycosyl groups	-
c23310_g0	Under	---NA---	1316	0	-	-		-	-
c23393_g0	Under	growth arrest and dna-damage- beta b	1363	5	8.7e-60	0.744	7	C:nucleus; P:somitogenesis; P:response to stress; P:response to cadmium ion; P:paraxial mesoderm development; P:response to methylmercury; P:regulation of cell cycle	-
c23517_g0	Under	---NA---	797	0	-	-		-	-
c23584_g1	Under	---NA---	609	0	-	-		-	-
c23678_g0	Under	---NA---	255	0	-	-		-	-
c23722_g0	Under	myosin-iiib isoform x5	2885	5	1.3e-172	0.714	2	F:nucleotide binding; F:catalytic activity	-
c23730_g0	Under	cysteine and tyrosine-rich protein 1 precursor	864	1	4.9e-46	0.88	1	C:integral component of membrane	-
c23816_g0	Under	solute carrier family 8 (sodium calcium exchanger) member 4b isoform x1	1490	5	0	0.836	11	C:cytosol; C:integral component of membrane; F:calcium:sodium antiporter activity; P:heart looping; P:calcium ion transport; P:cell communication; P:skeletal muscle tissue development; P:sodium ion transmembrane transport; P:fluid transport; P:cytosolic calcium ion homeostasis; P:heart contraction	-
c2052_g0	Under	transketolase-like isoform x1	2381	3	0	0.8833	2	F:transketolase activity; P:metabolic process	EC:2.2.1.1
c2060_g0	Under	cartilage intermediate layer protein 1 isoform x1	4103	3	0	0.7967	1	C:cellular_component	-
c2062_g0	Under	small nuclear ribonucleoprotein e	653	1	2.7e-48	0.98	12	C:U5 snRNP; C:U1 snRNP; C:U2 snRNP; C:U4 snRNP; C:cytosol; C:methylosome; C:pICln-Sm protein complex; C:SMN-Sm protein complex; C:U4/U6 x U5 tri-snRNP complex; C:precatalytic spliceosome; F:RNA binding; P:spliceosomal snRNP assembly	-
c2065_g1	Under	sodium- and chloride-dependent gaba transporter 2-like	4363	5	0	0.83	10	C:integral component of plasma membrane; C:neuron projection; F:neurotransmitter:sodium symporter activity; F:gamma-aminobutyric acid:sodium symporter activity; F:taurine:sodium symporter activity; P:amino acid transmembrane transport; P:neurotransmitter transport; P:synaptic transmission; P:taurine transport; P:gamma-aminobutyric acid transport	-
c2091_g1	Under	actinoporin-like protein	815	2	1.4e-75	0.775	6	C:extrinsic component of membrane; C:pore complex; F:channel activity; P:cation transport; P:pore complex assembly; P:hemolysis in other organism involved in symbiotic interaction	-
c2104_g0	Under	microsomal glutathione s-transferase	678	3	1.4e-71	0.7467	3	F:transferase activity; F:prostaglandin-E synthase activity; P:cell migration involved in gastrulation	EC:5.3.99.3
c2186_g1	Under	thrombospondin-4-b precursor	3913	5	0	0.8	9	C:proteinaceous extracellular matrix; C:extracellular space; C:sarcoplasmic reticulum; F:calcium ion binding; F:growth factor activity; P:response to unfolded protein; P:cell adhesion; P:tendon development; P:positive regulation of cell division	-
c2193_g0	Under	---NA---	1159	0	-	-		-	-
c2197_g0	Under	nadh dehydrogenase	671	1	1.8e-65	0.82	2	F:molecular_function; P:biological_process	-
c2228_g0	Under	equinatoxin-4-like	1151	2	8.9e-88	0.795	2	C:extrinsic component of membrane; P:cellular process	-
c2301_g0	Under	actinodin4 precursor	1700	3	3.7e-92	0.6533	3	F:molecular_function; P:biological_process; C:cellular_component	-
c2411_g0	Under	probable phosphatase phospho1	2041	3	4.2e-114	0.66	8	F:protein tyrosine/serine/threonine phosphatase activity; F:inositol bisphosphate phosphatase activity; F:phosphatidylinositol bisphosphate phosphatase activity; F:phosphatidylinositol phosphate 5-phosphatase activity; F:inositol trisphosphate phosphatase activity; F:inositol tetrakisphosphate phosphatase activity; F:inositol pentakisphosphate phosphatase activity; P:bone mineralization involved …	EC:3.1.3
c2680_g1	Under	insulin-like growth factor-binding protein 1 precursor	1979	2	1.2e-87	0.75	8	C:extracellular space; C:cytoplasm; F:insulin-like growth factor I binding; F:insulin-like growth factor II binding; P:regulation of cell growth; P:response to hypoxia; P:negative regulation of cell proliferation; P:regulation of insulin-like growth factor receptor signaling pathway	-
c2720_g0	Under	retinol binding protein cellular	1098	5	1.3e-68	0.74	4	F:lipid binding; P:transport; F:transporter activity; C:cellular_component	-
c2733_g0	Under	---NA---	1952	0	-	-		-	-
c2735_g0	Under	---NA---	788	0	-	-		-	-
c2739_g0	Under	annexin a2a	1388	5	0	0.762	6	F:phospholipase inhibitor activity; F:calcium ion binding; F:calcium-dependent phospholipid binding; F:cytoskeletal protein binding; P:intestinal cholesterol absorption; P:fin regeneration	-
c2756_g0	Under	ectonucleoside triphosphate diphosphohydrolase 5	3081	5	0	0.666	3	F:hydrolase activity; P:bone mineralization; P:phosphate ion homeostasis	-
c2768_g0	Under	nephrosin isoform 1 precursor	1160	5	5.1e-100	0.74	2	F:metallopeptidase activity; F:metal ion binding	-
c2846_g0	Under	---NA---	1828	0	-	-		-	-
c2904_g0	Under	---NA---	619	0	-	-		-	-
c2915_g0	Under	dihydrofolate reductase	1913	2	3.9e-63	0.73	9	F:dihydrofolate reductase activity; F:NADP binding; P:heart looping; P:bulbus arteriosus development; P:glycine biosynthetic process; P:nucleotide biosynthetic process; P:folic acid metabolic process; P:oxidation-reduction process; P:heart contraction	EC:1.5.1.3
c2943_g0	Under	-dihydroxyvitamin d 24- mitochondrial	1689	5	0	0.604	9	F:monooxygenase activity; F:iron ion binding; F:oxidoreductase activity, acting on paired donors, with incorporation or reduction of molecular oxygen; F:heme binding; P:steroid biosynthetic process; P:cellular biosynthetic process; P:single-organism cellular process; P:oxidation-reduction process; P:biological regulation	-
c2989_g0	Under	nadh dehydrogenase	1525	3	1e-39	0.7667		-	-
c3002_g0	Under	---NA---	967	0	-	-		-	-
c3036_g0	Under	---NA---	786	0	-	-		-	-
c3136_g0	Under	replication protein a 14 kda subunit	498	1	2.7e-52	0.82	5	C:nucleus; F:DNA binding; P:DNA replication; P:DNA repair; P:DNA recombination	-
c3172_g0	Under	ubuquitin c	824	4	1.8e-33	0.6075	2	F:molecular_function; C:cytoplasm	-
c3241_g0	Under	s ribosomal protein mitochondrial precursor	610	1	1.1e-72	0.87	4	C:mitochondrion; C:ribosome; F:structural constituent of ribosome; P:translation	-
c3363_g0	Under	---NA---	1039	0	-	-		-	-
c3434_g0	Under	---NA---	435	0	-	-		-	-
c3456_g0	Under	nadh dehydrogenase	530	1	6.4e-69	0.88	1	F:molecular_function	-
c3536_g0	Under	galectin 3 binding protein precursor	2418	5	2.1e-170	0.586	5	F:scavenger receptor activity; C:membrane; P:cell adhesion; C:proteinaceous extracellular matrix; C:extracellular region	-
c3613_g0	Under	actinodin2 precursor	2406	2	1.2e-133	0.665	2	P:fin development; P:cartilage development	-
c3696_g0	Under	protein unc-45 homolog b	3262	2	0	0.835	11	C:Z disc; C:A band; C:perinuclear region of cytoplasm; F:protein binding; P:angiogenesis; P:skeletal muscle tissue development; P:blood circulation; P:myofibril assembly; P:cardiac muscle tissue development; P:muscle fiber development; P:cartilage development	-
c3779_g0	Under	pleckstrin homology-like domain family a member 2	945	3	2.8e-68	0.7167	4	C:cytoplasm; C:membrane; F:phosphatidylinositol bisphosphate binding; P:regulation of cellular process	-
c3822_g1	Under	small nuclear ribonucleoprotein f	532	1	6e-49	1	6	C:U1 snRNP; C:small nucleolar ribonucleoprotein complex; C:viral nucleocapsid; C:catalytic step 2 spliceosome; F:RNA binding; P:mRNA splicing, via spliceosome	-
c3847_g0	Under	collagen alpha-1 chain precursor	8335	5	0	0.564	4	C:collagen trimer; P:fin regeneration; P:embryonic caudal fin morphogenesis; P:blood vessel morphogenesis	-
c3858_g0	Under	PREDICTED: uncharacterized protein si:ch211-24o10.6	1861	1	2e-41	0.62		-	-
c3994_g0	Under	---NA---	439	0	-	-		-	-
c42189_g0	Under	---NA---	719	0	-	-		-	-
c42242_g0	Under	protein fam221a	658	1	1.7e-86	0.77	1	C:cellular_component	-
c42643_g0	Under	---NA---	494	0	-	-		-	-
c43079_g0	Under	tetraspanin-1	587	5	4.1e-41	0.552	4	F:molecular_function; C:integral component of membrane; C:membrane; P:biological_process	-
c43481_g0	Under	---NA---	450	0	-	-		-	-
c62094_g0	Under	---NA---	550	0	-	-		-	-
c62475_g0	Under	claudin-15 isoform x1	926	5	3.5e-33	0.644	2	C:membrane; C:cell junction	-
c62909_g0	Under	coagulation factor viii	490	1	3.1e-30	0.57	1	P:blood coagulation	-
c63030_g0	Under	---NA---	674	0	-	-		-	-
c82421_g0	Under	hemoglobin subunit alpha	283	5	4.8e-36	0.842	7	C:hemoglobin complex; F:oxygen transporter activity; F:iron ion binding; F:oxygen binding; F:heme binding; P:response to hypoxia; P:oxygen transport	-
c82544_g0	Under	---NA---	344	0	-	-		-	-
c83534_g0	Under	---NA---	239	0	-	-		-	-
c102910_g0	Under	---NA---	348	0	-	-		-	-
c103531_g0	Under	---NA---	277	0	-	-		-	-
c24090_g0	Under	integrin beta-3 isoform x1	1089	5	2.4e-156	0.848	9	C:integrin complex; F:receptor activity; F:protein binding; P:cell-substrate junction assembly; P:cell-matrix adhesion; P:integrin-mediated signaling pathway; P:regulation of cell migration; P:angiogenesis involved in wound healing; P:platelet aggregation	-
c24218_g0	Under	transcription factor sp8 isoform x2	2359	5	0	0.856	8	C:nucleus; F:double-stranded DNA binding; F:metal ion binding; P:transcription, DNA-templated; P:regulation of transcription, DNA-templated; P:embryonic limb morphogenesis; P:embryonic pectoral fin morphogenesis; P:positive regulation of fibroblast growth factor receptor signaling pathway	-
c24580_g0	Under	homeobox protein hmx1	843	3	9.8e-36	0.65	5	P:nervous system development; P:cell differentiation; P:inner ear morphogenesis; P:posterior lateral line development; P:retina morphogenesis in camera-type eye	-
c24626_g0	Under	papilin isoform x3	1160	5	1.6e-53	0.79	4	C:proteinaceous extracellular matrix; F:serine-type endopeptidase inhibitor activity; F:metallopeptidase activity; F:zinc ion binding	-
c24668_g0	Under	carbonic anhydrase 7	1524	5	1.6e-122	0.686	9	F:carbonate dehydratase activity; F:zinc ion binding; P:one-carbon metabolic process; P:regulation of pH; P:carbon dioxide transport; P:hypotonic salinity response; P:cellular response to xenobiotic stimulus; P:sodium ion import; P:regulation of ion homeostasis	EC:4.2.1.1
c24732_g0	Under	inactive heparanase-2 isoform x3	1703	4	5.5e-166	0.84	3	C:membrane; F:hydrolase activity, acting on glycosyl bonds; P:carbohydrate metabolic process	-
c24746_g0	Under	---NA---	671	0	-	-		-	-
c24760_g0	Under	dual specificity protein phosphatase 23	1169	2	8.1e-74	0.84	3	F:protein tyrosine phosphatase activity; F:protein tyrosine/serine/threonine phosphatase activity; P:protein dephosphorylation	EC:3.1.3.48; EC:3.1.3
c24862_g0	Under	cyclic gmp-amp synthase	2105	2	1.3e-101	0.565		-	-
c24893_g0	Under	PREDICTED: uncharacterized protein ighv4-5	837	1	1.2e-25	0.68		-	-
c24923_g0	Under	extracellular matrix protein 2-like precursor	1377	5	1.2e-104	0.564	3	C:proteinaceous extracellular matrix; P:biological_process; F:extracellular matrix structural constituent	-
c24925_g0	Under	tubulin alpha-1a chain	471	5	1.7e-39	0.8	9	C:cytoplasm; C:microtubule; F:GTPase activity; F:structural constituent of cytoskeleton; F:GTP binding; P:microtubule-based process; P:optic nerve formation; P:negative regulation of apoptotic process; P:protein polymerization	-
c24949_g0	Under	matrix metalloproteinase 13a isoform x1	1011	5	9.9e-122	0.642	3	F:peptidase activity; F:metal ion binding; P:macrophage chemotaxis	-
c25005_g0	Under	---NA---	1350	0	-	-		-	-
c25077_g0	Under	---NA---	2105	0	-	-		-	-
c25570_g0	Under	nicotinamide riboside kinase 1 isoform x1	1152	5	1.8e-81	0.708	3	P:cell-substrate adherens junction assembly; P:muscle organ development; P:basement membrane assembly	-
c25578_g0	Under	---NA---	332	0	-	-		-	-
c25620_g0	Under	haus augmin-like complex subunit 1	953	1	8.9e-88	0.78	1	P:microtubule cytoskeleton organization	-
c25623_g0	Under	triosephosphate isomerase b	1025	2	1.3e-129	0.82	4	F:triose-phosphate isomerase activity; P:gluconeogenesis; P:glycolytic process; P:pentose-phosphate shunt	EC:5.3.1.1
c25786_g0	Under	---NA---	424	0	-	-		-	-
c25819_g0	Under	---NA---	554	0	-	-		-	-
c25928_g0	Under	indian hedgehog protein precursor	1546	5	2.9e-132	0.668	44	C:extracellular region; C:membrane; F:hydrolase activity; P:osteoblast differentiation; P:somitogenesis; P:neural plate morphogenesis; P:heart looping; P:intramembranous ossification; P:proteolysis; P:smoothened signaling pathway; P:axon guidance; P:blood circulation; P:negative regulation of cell proliferation; P:dorsal/ventral pattern formation; P:cardioblast differentiation; P:regulation of ge…	-
c44180_g0	Under	follistatin-like 1a precursor	447	3	2.6e-48	0.8	5	C:extracellular region; F:calcium ion binding; P:dorsal/ventral pattern formation; P:regulation of BMP signaling pathway; P:notochord cell differentiation	-
c44732_g0	Under	---NA---	847	0	-	-		-	-
c44746_g0	Under	coagulation factor viii	605	5	2.3e-73	0.67	5	F:copper ion binding; F:oxidoreductase activity; P:blood coagulation; P:response to bacterium; P:oxidation-reduction process	-
c44762_g0	Under	myelin-associated glyco isoform x1	540	2	1.1e-34	0.595		-	-
c45280_g0	Under	---NA---	959	0	-	-		-	-
c45858_g0	Under	---NA---	589	0	-	-		-	-
c45911_g0	Under	synaptosomal-associated protein 25 isoform x2	1573	5	7e-93	0.834	11	C:plasma membrane; C:cell junction; C:BLOC-1 complex; C:neuron projection; C:synapse; C:synaptobrevin 2-SNAP-25-syntaxin-1a-complexin I complex; F:SNAP receptor activity; F:syntaxin-1 binding; P:mitotic cytokinesis; P:synaptic vesicle priming; P:synaptic vesicle fusion to presynaptic membrane	-
c4009_g0	Under	---NA---	767	0	-	-		-	-
c4012_g0	Under	dermatopontin	2076	2	2.1e-104	0.71	3	F:molecular_function; P:biological_process; C:cellular_component	-
c4039_g0	Under	deoxyuridine 5 -triphosphate mitochondrial	1510	1	1.9e-87	0.89	5	C:cytosol; F:magnesium ion binding; F:dUTP diphosphatase activity; P:dUMP biosynthetic process; P:dUTP catabolic process	EC:3.6.1.23
c4086_g0	Under	forkhead box q1a	1343	5	6.8e-95	0.726	8	C:nucleus; F:transcription factor activity, RNA polymerase II distal enhancer sequence-specific binding; F:sequence-specific DNA binding; P:lens morphogenesis in camera-type eye; P:regulation of transcription from RNA polymerase II promoter; P:transcription from RNA polymerase II promoter; P:response to xenobiotic stimulus; P:cell differentiation	-
c4194_g0	Under	fibrillin-3 precursor	8868	5	0	0.764	11	C:proteinaceous extracellular matrix; F:extracellular matrix structural constituent; F:calcium ion binding; P:vasculogenesis; P:heart morphogenesis; P:endocardium morphogenesis; P:regulation of cell proliferation involved in heart valve morphogenesis; P:cell adhesion; P:notochord morphogenesis; P:endocardial cell development; P:regulation of cellular response to growth factor stimulus	-
c4199_g0	Under	cyclin-dependent kinases regulatory subunit 1	1014	5	2.6e-37	0.93	3	F:cyclin-dependent protein serine/threonine kinase regulator activity; P:cell cycle; P:cell division	EC:2.7.1
c4244_g0	Under	matrilin-4 isoform x9	2766	5	0	0.788	2	F:magnesium ion binding; F:calcium ion binding	-
c4246_g0	Under	---NA---	2006	0	-	-		-	-
c4402_g0	Under	prostaglandin d2 synthase a precursor	1465	3	6.8e-65	0.73	5	P:lipid metabolic process; F:small molecule binding; C:extracellular region; P:transport; F:transporter activity	-
c4408_g0	Under	cytochrome family subfamily polypeptide 8	2572	5	0	0.65	5	F:monooxygenase activity; F:iron ion binding; F:oxidoreductase activity, acting on paired donors, with incorporation or reduction of molecular oxygen; F:heme binding; P:oxidation-reduction process	-
c4465_g0	Under	---NA---	217	0	-	-		-	-
c4510_g0	Under	thyroid cancer-1	1078	1	4.7e-50	0.91	2	P:biological_process; C:cellular_component	-
c4529_g0	Under	collagen alpha-2 chain isoform x4	5549	5	0	0.862	3	C:collagen trimer; F:extracellular matrix structural constituent; P:cartilage morphogenesis	-
c4616_g0	Under	kda phosphohistidine phosphatase	1737	2	7.4e-56	0.815	3	C:cytosol; F:phosphohistidine phosphatase activity; P:peptidyl-histidine dephosphorylation	EC:3.1.3
c4724_g0	Under	protein btg3 isoform x1	1326	4	1.8e-103	0.71	3	F:molecular_function; P:biological_process; C:cellular_component	-
c4768_g0	Under	semaphorin-5a isoform x1	5125	5	0	0.86	1	P:axon extension	-
c4773_g0	Under	homeobox protein meis1	2061	5	2e-174	0.84	23	C:nucleus; C:cytosol; F:DNA binding; F:protein binding; P:G1/S transition of mitotic cell cycle; P:angiogenesis; P:endothelial cell development; P:heart looping; P:regulation of transcription, DNA-templated; P:embryonic pattern specification; P:neutrophil differentiation; P:macrophage differentiation; P:angioblast cell migration; P:dorsal aorta development; P:positive regulation of angiogenesis; …	-
c4834_g0	Under	c-type lectin domain family 4 member c isoform x2	2076	2	7.1e-30	0.57		-	-
c4857_g0	Under	deoxycytidylate deaminase	829	1	2.9e-66	0.81	2	F:zinc ion binding; F:hydrolase activity	-
c4861_g0	Under	---NA---	874	0	-	-		-	-
c5093_g0	Under	type i keratin e7-like	486	5	1.5e-73	0.83	3	C:intermediate filament; F:structural molecule activity; P:cell migration involved in gastrulation	-
c5104_g1	Under	palladin isoform x1	5715	5	0	0.794		-	-
c5209_g0	Under	cd81 antigen	1470	5	7.2e-115	0.698	1	C:integral component of membrane	-
c5210_g0	Under	s ribosomal protein mitochondrial	768	1	1.5e-66	0.89	3	C:ribosome; F:structural constituent of ribosome; P:translation	-
c5276_g0	Under	s ribosomal protein mitochondrial	897	2	9.3e-64	0.735	3	C:mitochondrion; C:ribonucleoprotein complex; F:poly(A) RNA binding	-
c5306_g1	Under	---NA---	281	0	-	-		-	-
c5314_g0	Under	suppressor of cytokine signaling 3b	2053	5	4.2e-92	0.696	13	C:cytoplasm; F:protein kinase inhibitor activity; P:negative regulation of protein kinase activity; P:JAK-STAT cascade; P:protein ubiquitination; P:cytokine-mediated signaling pathway; P:regeneration; P:posterior lateral line neuromast hair cell development; P:negative regulation of apoptotic process; P:negative regulation of JAK-STAT cascade; P:negative regulation of insulin receptor signaling p…	-
c5389_g1	Under	uncharacterized protein LOC402865	1172	3	3.7e-98	0.6967	3	C:cytosol; F:purine nucleosidase activity; P:purine nucleoside catabolic process	EC:3.2.2.1
c5454_g0	Under	myocilin precursor	2225	5	0	0.606	1	P:neural crest cell development	-
c5515_g0	Under	transcription factor sp7	2857	5	0	0.606	5	F:double-stranded DNA binding; F:metal ion binding; P:embryonic limb morphogenesis; P:embryonic pectoral fin morphogenesis; P:positive regulation of fibroblast growth factor receptor signaling pathway	-
c5530_g0	Under	osteocalcin precursor	596	1	3.1e-30	0.71	1	P:response to mechanical stimulus	-
c5612_g0	Under	---NA---	1763	0	-	-		-	-
c5622_g0	Under	actinodin1 precursor	2495	2	0	0.525	2	P:fin development; P:cartilage development	-
c5659_g0	Under	nicotinamide nucleotide adenylyltransferase 1 isoform x2	1075	5	1.2e-54	0.748	3	F:nicotinate-nucleotide adenylyltransferase activity; F:ATP binding; P:NAD biosynthetic process	EC:2.7.7.18
c5704_g0	Under	phosducin isoform x1	1095	4	2.6e-114	0.8075	1	C:cellular_component	-
c5744_g0	Under	---NA---	402	0	-	-		-	-
c5817_g0	Under	udp-glucose 4-epimerase isoform x1	1497	2	0	0.92	3	F:UDP-glucose 4-epimerase activity; F:coenzyme binding; P:galactose metabolic process	EC:5.1.3.2
c5898_g0	Under	procollagen- -oxoglutarate 5-dioxygenase 2 isoform 1 precursor	5398	5	0	0.828	9	C:collagen trimer; C:endoplasmic reticulum; F:iron ion binding; F:procollagen-lysine 5-dioxygenase activity; F:L-ascorbic acid binding; P:neural crest cell migration; P:motor neuron axon guidance; P:fin morphogenesis; P:oxidation-reduction process	EC:1.14.11.4
c5906_g0	Under	tenascin-n isoform x1	4078	5	0	0.78	1	P:axon guidance	-
c64213_g0	Under	---NA---	304	0	-	-		-	-
c84361_g0	Under	---NA---	212	0	-	-		-	-
c26086_g0	Under	thrombospondin type-1 domain-containing protein 4	2635	5	1.9e-129	0.548	2	C:extracellular matrix; F:metallopeptidase activity	-
c26110_g0	Under	fos-related antigen 1	1341	4	1.7e-68	0.63	2	F:DNA binding; P:regulation of transcription, DNA-templated	-
c26185_g0	Under	---NA---	707	0	-	-		-	-
c26195_g0	Under	regulator of g-protein signaling 21-like	1778	5	4.6e-43	0.7	6	C:cytoplasm; C:plasma membrane; F:GTPase activator activity; P:positive regulation of GTPase activity; P:negative regulation of Wnt signaling pathway, calcium modulating pathway; P:somite development	-
c26242_g0	Under	neuronal acetylcholine receptor subunit alpha-5 precursor	2727	5	0	0.784	14	C:acetylcholine-gated channel complex; C:cell junction; C:neuron projection; C:postsynaptic membrane; F:acetylcholine-activated cation-selective channel activity; F:acetylcholine receptor activity; F:acetylcholine binding; P:signal transduction; P:synaptic transmission, cholinergic; P:neuromuscular synaptic transmission; P:response to nicotine; P:regulation of membrane potential; P:neurological s…	-
c26273_g0	Under	discoidin domain-containing receptor 2 isoform x3	1035	5	2.2e-73	0.882	5	C:integral component of plasma membrane; F:ATP binding; F:protein tyrosine kinase collagen receptor activity; P:protein phosphorylation; P:transmembrane receptor protein tyrosine kinase signaling pathway	-
c26441_g0	Under	---NA---	367	0	-	-		-	-
c26447_g0	Under	olfactomedin-4-like isoform x1	896	4	5.5e-62	0.6125		-	-
c26621_g0	Under	---NA---	521	0	-	-		-	-
c26690_g0	Under	gap junction gamma-2 protein isoform x1	1891	5	0	0.744	3	C:connexon complex; C:integral component of membrane; P:cell communication	-
c26700_g0	Under	probable e3 ubiquitin-protein ligase herc4-like isoform x1	1044	5	2.1e-93	0.638	1	F:catalytic activity	-
c26798_g0	Under	receptor-transporting protein 2	1243	2	8.5e-36	0.595	3	F:molecular_function; P:biological_process; C:cellular_component	-
c27053_g0	Under	poly	814	1	9.8e-36	0.65		-	-
c27276_g0	Under	lysophosphatidic acid receptor 6	1902	5	2.6e-146	0.68	4	C:integral component of membrane; F:lysophosphatidic acid receptor activity; P:angiogenesis; P:G-protein coupled receptor signaling pathway	-
c27288_g0	Under	contactin-3-like isoform x2	1675	5	0	0.836		-	-
c27451_g0	Under	---NA---	841	0	-	-		-	-
c27495_g0	Under	claudin b	1202	5	2.4e-56	0.816	9	C:plasma membrane; C:bicellular tight junction; C:integral component of membrane; F:structural molecule activity; F:identical protein binding; P:regulation of sodium ion transport; P:calcium-independent cell-cell adhesion via plasma membrane cell-adhesion molecules; P:neuromast development; P:epiboly involved in gastrulation with mouth forming second	-
c27576_g0	Under	b-cell antigen receptor complex-associated protein alpha chain	1202	1	8e-40	0.56		-	-
c27653_g0	Under	---NA---	898	0	-	-		-	-
c27764_g0	Under	---NA---	712	0	-	-		-	-
c27876_g0	Under	---NA---	634	0	-	-		-	-
c27905_g0	Under	calpain-1 catalytic subunit	1449	5	5.9e-43	0.678	3	C:cytoplasm; F:calcium-dependent cysteine-type endopeptidase activity; P:proteolysis	-
c46376_g0	Under	---NA---	766	0	-	-		-	-
c46382_g0	Under	---NA---	618	0	-	-		-	-
c47424_g0	Under	---NA---	408	0	-	-		-	-
c66222_g0	Under	---NA---	547	0	-	-		-	-
c66845_g0	Under	---NA---	815	0	-	-		-	-
c6032_g0	Under	matrix metalloproteinase-9 precursor	3131	5	0	0.694	12	C:extracellular matrix; F:metalloendopeptidase activity; F:zinc ion binding; P:ossification; P:lymph vessel development; P:positive regulation of granuloma formation; P:proteolysis; P:response to bacterium; P:collagen catabolic process; P:retinal ganglion cell axon guidance; P:fin morphogenesis; P:macrophage chemotaxis	EC:3.4.24
c6192_g0	Under	serine threonine-protein kinase sbk1-like	6101	5	3.7e-167	0.864	8	C:cytoplasm; F:receptor signaling protein serine/threonine kinase activity; F:MAP kinase kinase activity; F:ATP binding; P:protein phosphorylation; P:regulation of mitotic cell cycle; P:stress-activated protein kinase signaling cascade; P:regulation of apoptotic process	EC:2.7.11
c6196_g1	Under	dual specificity protein phosphatase 5	1591	5	8.9e-175	0.65	4	F:protein tyrosine phosphatase activity; F:MAP kinase tyrosine/serine/threonine phosphatase activity; P:endodermal cell fate specification; P:protein dephosphorylation	EC:3.1.3.48; EC:3.1.3
c6219_g0	Under	collagen alpha-2 chain-like isoform x2	3516	5	4.1e-157	0.74	1	C:collagen trimer	-
c6241_g0	Under	sphingomyelin phosphodiesterase 3 isoform x1	9183	5	0	0.732	5	C:mitochondrial outer membrane; C:mitochondrial intermembrane space; C:mitochondrial matrix; F:sphingomyelin phosphodiesterase activity; P:glycosphingolipid metabolic process	EC:3.1.4.12
c6310_g0	Under	---NA---	1096	0	-	-		-	-
c6329_g0	Under	---NA---	965	0	-	-		-	-
c6471_g0	Under	calcium and integrin-binding protein 1-like	1085	4	2.8e-100	0.755	4	F:calcium ion binding; P:mechanosensory behavior; P:camera-type eye development; P:neuromast development	-
c6556_g0	Under	galactose-specific lectin nattectin	460	5	7.3e-35	0.6		-	-
c6570_g0	Under	---NA---	235	0	-	-		-	-
c6575_g0	Under	---NA---	776	0	-	-		-	-
c6757_g0	Under	failed axon connections homolog	7262	2	0	0.845		-	-
c6870_g0	Under	guanine nucleotide binding protein (g protein) beta 5a	2135	5	0	0.802	2	F:protein binding; P:posterior lateral line neuromast primordium migration	-
c6909_g0	Under	---NA---	306	0	-	-		-	-
c6949_g0	Under	---NA---	896	0	-	-		-	-
c6950_g0	Under	---NA---	2494	0	-	-		-	-
c6954_g0	Under	proto-oncogene c-fos-like	1961	5	2.5e-70	0.592	1	F:DNA binding	-
c7095_g0	Under	obg-like atpase 1 isoform 1	1835	3	0	0.8967	8	C:nucleolus; C:cytoplasm; F:ATP binding; F:GTP binding; F:ATPase activity; F:ribosome binding; F:ribosomal large subunit binding; F:metal ion binding	EC:3.6.1.3
c7129_g1	Under	selenoprotein j	1875	1	2.2e-161	0.84		-	-
c7321_g0	Under	caytaxin-like	2493	5	5.9e-176	0.806	3	C:cytosol; F:identical protein binding; P:apoptotic process	-
c7372_g0	Under	---NA---	1100	0	-	-		-	-
c7415_g0	Under	---NA---	2892	0	-	-		-	-
c7418_g0	Under	protein-glutamine gamma-glutamyltransferase 5	2245	5	0	0.562	4	P:peptide cross-linking; F:protein-glutamine gamma-glutamyltransferase activity; F:metal ion binding; C:cellular_component	-
c7648_g0	Under	---NA---	894	0	-	-		-	-
c7763_g0	Under	tenascin precursor	1719	5	0	0.79		-	-
c7788_g0	Under	protein-cysteine n-palmitoyltransferase hhat-like protein	2461	5	0	0.708	2	C:integral component of membrane; F:transferase activity, transferring acyl groups	-
c7828_g0	Under	phosphatidylinositol transfer protein alpha isoform	1569	5	9.2e-173	0.89	9	C:nucleus; C:trans-Golgi network; C:cytosol; F:phosphatidylcholine transporter activity; F:phosphatidylinositol transporter activity; P:transport; P:axonogenesis; P:photoreceptor cell outer segment organization; P:chordate embryonic development	-
c7842_g0	Under	epidermal growth factor-like protein 6	3362	5	2.6e-144	0.782	9	C:proteinaceous extracellular matrix; C:membrane; F:integrin binding; F:calcium ion binding; P:atrioventricular valve development; P:positive regulation of cell-substrate adhesion; P:extracellular matrix organization; P:cell-cell adhesion mediated by integrin; P:heart trabecula formation	-
c7891_g0	Under	heat shock cognate 70-kd like	1180	5	0	0.946	6	C:nucleus; C:cytoplasm; F:ATP binding; P:blood vessel development; P:response to heat; P:response to cadmium ion	-
c7913_g0	Under	versican core partial	1797	5	8.1e-45	0.738	8	C:proteinaceous extracellular matrix; F:calcium ion binding; F:hyaluronic acid binding; P:skeletal system development; P:intramembranous ossification; P:endocardial cushion morphogenesis; P:cell adhesion; P:central nervous system development	-
c28349_g0	Under	---NA---	1339	0	-	-		-	-
c28493_g0	Under	persulfide dioxygenase mitochondrial isoform x2	989	4	3.6e-21	0.83		-	-
c28501_g0	Under	---NA---	395	0	-	-		-	-
c28513_g0	Under	solute carrier family member 5	2005	5	0	0.798	8	C:integral component of plasma membrane; F:citrate transmembrane transporter activity; F:succinate transmembrane transporter activity; F:low-affinity sodium:dicarboxylate symporter activity; P:sodium ion transport; P:citrate transport; P:tricarboxylic acid transmembrane transport; P:succinate transmembrane transport	-
c28551_g0	Under	endothelin-1 precursor	1642	1	2.2e-43	0.63	7	P:dorsal/ventral pattern formation; P:neural crest cell differentiation; P:embryonic viscerocranium morphogenesis; P:anterior lateral line neuromast development; P:face morphogenesis; P:cartilage development involved in endochondral bone morphogenesis; P:cartilage morphogenesis	-
c28555_g0	Under	pro-opiomelanocortin precursor	741	1	5.5e-23	0.58	3	F:neuropeptide hormone activity; P:neuropeptide signaling pathway; P:melanosome localization	-
c28752_g0	Under	---NA---	690	0	-	-		-	-
c28975_g0	Under	pr domain zinc finger protein 1 isoform x1	370	5	8.4e-54	0.766	17	C:nucleus; C:cytoplasm; F:nucleic acid binding; F:transcription factor activity, sequence-specific DNA binding; F:metal ion binding; P:negative regulation of transcription from RNA polymerase II promoter; P:embryonic axis specification; P:transcription, DNA-templated; P:muscle cell fate determination; P:neural crest cell development; P:embryonic pectoral fin morphogenesis; P:positive regulation o…	-
c29055_g0	Under	---NA---	979	0	-	-		-	-
c29217_g0	Under	---NA---	382	0	-	-		-	-
c29312_g0	Under	interleukin-1 beta isoform x1	705	2	2.1e-38	0.57	7	P:immune response; P:response to virus; P:response to lipopolysaccharide; P:defense response to bacterium; P:response to exogenous dsRNA; P:response to arsenic-containing substance; P:regulation of NIK/NF-kappaB signaling	-
c29400_g0	Under	plasminogen activator inhibitor 1 isoform x1	1371	5	3.7e-171	0.652	6	C:extracellular space; F:serine-type endopeptidase inhibitor activity; F:chemokine activity; P:immune response; P:negative regulation of plasminogen activation; P:negative regulation of endopeptidase activity	-
c29518_g0	Under	---NA---	529	0	-	-		-	-
c29553_g0	Under	homeobox protein dlx4b	1885	5	3.4e-107	0.71	12	F:DNA binding; P:trigeminal nerve development; P:olfactory placode formation; P:pectoral fin development; P:medial fin morphogenesis; P:endocrine system development; P:auditory receptor cell fate specification; P:camera-type eye development; P:otic placode formation; P:neuron development; P:embryonic viscerocranium morphogenesis; P:cartilage development	-
c29622_g0	Under	---NA---	381	0	-	-		-	-
c29683_g0	Under	matrix metalloproteinase-19	1566	5	0	0.552	7	F:hydrolase activity; P:skeletal system development; P:movement of cell or subcellular component; P:gastrulation; P:locomotion; P:organ development; P:convergent extension	-
c29721_g0	Under	protein fam167a-like	625	1	1.2e-35	0.76		-	-
c29726_g0	Under	uncharacterized protein LOC402865	468	3	1.2e-49	0.6933	3	C:cytosol; F:purine nucleosidase activity; P:purine nucleoside catabolic process	EC:3.2.2.1
c29795_g0	Under	ring finger protein 222	611	1	8.2e-34	0.62		-	-
c48615_g0	Under	---NA---	271	0	-	-		-	-
c49161_g0	Under	---NA---	201	0	-	-		-	-
c49234_g0	Under	---NA---	629	0	-	-		-	-
c49980_g0	Under	---NA---	667	0	-	-		-	-
c69120_g0	Under	---NA---	260	0	-	-		-	-
c88344_g0	Under	---NA---	285	0	-	-		-	-
c88696_g0	Under	protein fam110c	381	1	6.8e-28	0.83		-	-
c8066_g0	Under	s ribosomal protein mitochondrial	719	1	5.2e-82	0.9	3	C:mitochondrial large ribosomal subunit; F:structural constituent of ribosome; F:poly(A) RNA binding	-
c8176_g0	Under	paired box protein pax-9 isoform x1	1748	5	2.3e-175	0.882	20	C:nucleus; F:protein binding; F:sequence-specific DNA binding; P:cell fate specification; P:transcription, DNA-templated; P:regulation of transcription, DNA-templated; P:peripheral nervous system development; P:embryonic pattern specification; P:cerebellum formation; P:thyroid gland development; P:midbrain development; P:midbrain-hindbrain boundary development; P:pectoral fin development; P:prone…	-
c8266_g0	Under	camp-responsive element modulator isoform x3	2339	5	1.7e-41	0.838	4	C:nucleus; F:transcription factor activity, sequence-specific DNA binding; F:sequence-specific DNA binding; P:positive regulation of transcription from RNA polymerase II promoter	-
c8362_g0	Under	---NA---	2526	0	-	-		-	-
c8464_g0	Under	ubiquitin-conjugating enzyme e2 t	914	5	1.8e-98	0.662	14	C:nucleus; C:cytoplasm; F:chromatin binding; F:ATP binding; F:ligase activity; F:ubiquitin protein ligase binding; F:ubiquitin protein ligase activity; P:protein polyubiquitination; P:DNA repair; P:protein monoubiquitination; P:positive regulation of protein ubiquitination; P:DNA damage response, detection of DNA damage; P:positive regulation of response to stimulus; P:protein autoubiquitination	-
c8531_g0	Under	protein prrc2c	4622	5	0	0.586	8	C:nucleus; F:DNA binding; P:negative regulation of cell proliferation; P:negative regulation of gene expression; P:erythrocyte differentiation; P:hatching; P:positive regulation of transcription, DNA-templated; P:hatching gland development	-
c8533_g0	Under	nuclear transport factor 2	659	2	8e-48	0.725	2	P:transport; C:intracellular	-
c8569_g0	Under	btb poz domain-containing protein kctd12	1973	5	4.3e-154	0.826	4	P:ion transport; P:habenula development; P:regulation of dendrite morphogenesis; P:protein homooligomerization	-
c8603_g0	Under	thiosulfate sulfurtransferase rhodanese-like domain-containing protein 1	688	4	2.8e-38	0.6675		-	-
c8800_g0	Under	---NA---	591	0	-	-		-	-
c8904_g1	Under	---NA---	999	0	-	-		-	-
c9045_g0	Under	copine-4	2824	5	0	0.832		-	-
c9053_g0	Under	---NA---	1456	0	-	-		-	-
c9242_g0	Under	cyclin-dependent kinase 2-associated protein 2 isoform x1	875	2	4.1e-32	0.82	3	F:molecular_function; P:biological_process; C:cellular_component	-
c9252_g0	Under	liver-expressed antimicrobial peptide 2 precursor	2154	1	4.8e-21	0.6	3	F:molecular_function; P:defense response to bacterium; C:cellular_component	-
c9268_g0	Under	---NA---	840	0	-	-		-	-
c9342_g0	Under	---NA---	641	0	-	-		-	-
c9361_g0	Under	---NA---	684	0	-	-		-	-
c9364_g0	Under	anterior gradient protein 2 homolog precursor	1276	4	1.2e-59	0.6925	2	P:fin regeneration; P:intestinal epithelial cell differentiation	-
c9416_g0	Under	---NA---	420	0	-	-		-	-
c9437_g0	Under	synaptotagmin vb	1927	5	2.8e-156	0.906	10	C:plasma membrane; C:synaptic vesicle membrane; F:calcium ion binding; F:calcium-dependent phospholipid binding; F:syntaxin binding; F:clathrin binding; P:synaptic vesicle exocytosis; P:regulation of calcium ion-dependent exocytosis; P:synaptic vesicle endocytosis; P:calcium ion-dependent exocytosis of neurotransmitter	-
c9464_g0	Under	---NA---	1740	0	-	-		-	-
c9470_g0	Under	udp glucuronosyltransferase 5 polypeptide a1	1605	5	9e-128	0.834	6	C:integral component of membrane; C:intracellular membrane-bounded organelle; F:glucuronosyltransferase activity; P:flavonoid biosynthetic process; P:cellular response to hormone stimulus; P:flavonoid glucuronidation	EC:2.4.1.17
c9554_g0	Under	neural cell adhesion molecule l1-like protein isoform x1	5446	5	0	0.694		-	-
c9555_g0	Under	radical s-adenosyl methionine domain-containing protein 2	1283	1	0	0.92	7	C:endoplasmic reticulum membrane; C:lipid particle; F:catalytic activity; F:metal ion binding; F:4 iron, 4 sulfur cluster binding; P:innate immune response; P:defense response to virus	-
c9596_g0	Under	protein lbh	1488	3	2.1e-23	0.7167	4	P:regulation of transcription, DNA-templated; C:cytoplasm; P:transcription, DNA-templated; C:nucleus	-
c9766_g0	Under	peptidyl-prolyl cis-trans isomerase-like 1	731	5	7.7e-100	0.734	6	C:nucleus; F:peptidyl-prolyl cis-trans isomerase activity; F:ubiquitin-ubiquitin ligase activity; P:protein polyubiquitination; P:protein peptidyl-prolyl isomerization; P:protein folding	EC:5.2.1.8
c9771_g0	Under	e3 ubiquitin-protein ligase rnf182-like	812	1	4.5e-27	0.54		-	-
c9812_g0	Under	---NA---	578	0	-	-		-	-
c9921_g0	Under	---NA---	513	0	-	-		-	-
c30047_g0	Under	transient receptor potential cation channel subfamily v member 6 isoform x1	2671	5	0	0.676	8	C:integral component of membrane; F:calcium channel activity; P:hypotonic salinity response; P:positive regulation of transcription, DNA-templated; P:response to calcium ion; P:calcium ion homeostasis; P:calcium ion import; P:calcium ion transmembrane transport	-
c30056_g0	Under	---NA---	636	0	-	-		-	-
c30063_g0	Under	---NA---	972	0	-	-		-	-
c30219_g0	Under	---NA---	447	0	-	-		-	-
c30427_g0	Under	sphingosine 1-phosphate receptor 4	1134	5	2.3e-97	0.688	3	C:integral component of membrane; F:sphingosine-1-phosphate receptor activity; P:G-protein coupled receptor signaling pathway	-
c30466_g0	Under	---NA---	730	0	-	-		-	-
c30504_g0	Under	protein fosb isoform x3	855	4	1.1e-49	0.785	4	C:nucleus; F:transcription factor activity, sequence-specific DNA binding; F:sequence-specific DNA binding; P:regulation of transcription from RNA polymerase II promoter	-
c30611_g0	Under	---NA---	639	0	-	-		-	-
c30932_g0	Under	ammonium transporter rh type c-like 2	541	5	5.6e-114	0.87	8	C:integral component of membrane; C:basolateral plasma membrane; C:apical plasma membrane; C:cytoplasmic vesicle membrane; F:ammonium transmembrane transporter activity; P:ammonium transport; P:urea transport; P:ammonia homeostasis	-
c31053_g0	Under	hemicentin-1	1940	5	0	0.634	5	F:calcium ion binding; P:embryonic medial fin morphogenesis; P:skin morphogenesis; P:basement membrane organization; P:mesenchymal cell migration	-
c31370_g0	Under	sphingosine 1-phosphate receptor 4	592	1	2.4e-21	0.64	7	F:G-protein coupled receptor activity; F:signal transducer activity; C:integral component of membrane; C:membrane; P:signal transduction; F:sphingosine-1-phosphate receptor activity; P:G-protein coupled receptor signaling pathway	-
c31464_g0	Under	---NA---	753	0	-	-		-	-
c31552_g0	Under	protein-glutamine gamma-glutamyltransferase 5	2132	5	1.2e-178	0.55	6	P:peptide cross-linking; F:protein-glutamine gamma-glutamyltransferase activity; F:metal ion binding; C:cellular_component; F:transferase activity; F:transferase activity, transferring acyl groups	-
c31564_g0	Under	---NA---	314	0	-	-		-	-
c31584_g0	Under	5-hydroxytryptamine receptor 3a-like isoform x1	785	5	9e-50	0.544		-	-
c31590_g0	Under	protein camp- type alpha a	1390	5	5e-177	0.764	6	C:cAMP-dependent protein kinase complex; F:protein binding; F:cAMP-dependent protein kinase regulator activity; F:kinase activity; P:regulation of protein phosphorylation; P:phosphorylation	-
c31770_g0	Under	leukocyte elastase inhibitor	1284	5	9.3e-133	0.75	3	C:extracellular space; F:serine-type endopeptidase inhibitor activity; P:negative regulation of endopeptidase activity	-
c31919_g0	Under	---NA---	446	0	-	-		-	-
c50841_g0	Under	ef-hand and coiled-coil domain-containing protein 1-like isoform x3	939	4	5.7e-34	0.535		-	-
c50933_g0	Under	von willebrand factor a domain-containing protein 2	1191	5	5.1e-171	0.566	3	C:basement membrane; C:extracellular space; P:caudal fin morphogenesis	-
c51264_g0	Under	---NA---	250	0	-	-		-	-
c51426_g0	Under	hemicentin-1	1194	5	0	0.672	5	F:calcium ion binding; P:embryonic medial fin morphogenesis; P:skin morphogenesis; P:basement membrane organization; P:mesenchymal cell migration	-
c51453_g0	Under	---NA---	355	0	-	-		-	-
c71822_g0	Under	---NA---	272	0	-	-		-	-
c111587_g0	Under	---NA---	250	0	-	-		-	-
c10029_g0	Under	alpha 8 like	333	5	1.1e-56	0.986	7	C:cytoplasm; C:microtubule; F:GTPase activity; F:structural constituent of cytoskeleton; F:GTP binding; P:microtubule-based process; P:protein polymerization	-
c10245_g0	Under	dapper homolog 2	3097	1	6.2e-163	0.59	5	C:intracellular part; F:protein binding; P:Wnt signaling pathway; P:mesoderm morphogenesis; P:negative regulation of nodal signaling pathway	-
c10264_g0	Under	---NA---	1700	0	-	-		-	-
c10299_g0	Under	golgi-associated plant pathogenesis-related protein 1	1578	5	3e-88	0.748	2	C:extracellular region; P:cellular response to xenobiotic stimulus	-
c10354_g0	Under	annexin a1 isoform x1	1273	5	6.9e-93	0.638	1	P:fin regeneration	-
c10448_g0	Under	---NA---	656	0	-	-		-	-
c10545_g0	Under	rh c glycoprotein a	1917	5	6.7e-96	0.718	6	C:integral component of membrane; C:cell part; F:ammonium transmembrane transporter activity; P:ammonium transport; P:urea transport; P:ammonia homeostasis	-
c10574_g0	Under	cocaine- and amphetamine-regulated transcript precursor	961	3	5.9e-47	0.8733	6	P:cell communication; P:response to nutrient levels; P:regulation of response to stimulus; P:regulation of cellular process; P:cellular response to stimulus; P:regulation of biological quality	-
c10637_g0	Under	mtss1-like protein isoform x5	6176	5	1.6e-43	0.56	3	F:actin binding; P:ruffle assembly; P:plasma membrane organization	-
c10694_g0	Under	vitamin k epoxide reductase complex subunit 1-like protein 1	949	2	3.3e-85	0.795	3	F:molecular_function; P:biological_process; C:cellular_component	-
c10733_g0	Under	ectonucleotide pyrophosphatase phosphodiesterase family member 2 precursor	4652	5	0	0.722	19	F:nucleic acid binding; F:phosphodiesterase I activity; F:nucleotide diphosphatase activity; F:lysophospholipase activity; F:scavenger receptor activity; F:polysaccharide binding; F:metal ion binding; P:chemotaxis; P:immune response; P:metabolic process; P:regulation of cell migration; P:regulation of bone mineralization; P:cilium assembly; P:regulation of angiogenesis; P:oligodendrocyte differen…	EC:3.6.1.9; EC:3.1.1.5; EC:3.1.4.1
c10735_g0	Under	transmembrane and tpr repeat-containing protein 2 precursor	4002	5	0	0.622		-	-
c10779_g0	Under	pannexin-3	2367	5	0	0.634	9	C:gap junction; C:integral component of membrane; C:cytoplasmic vesicle; C:ruffle membrane; C:perinuclear region of cytoplasm; F:voltage-gated channel activity; F:gap junction hemi-channel activity; P:cation transport; P:cell-cell signaling	-
c10846_g0	Under	transmembrane protein 119	949	1	2.3e-28	0.58		-	-
c10881_g0	Under	coiled-coil domain containing 56-like	467	1	2.4e-26	0.7		-	-
c10917_g0	Under	probable phosphatase phospho1	3049	3	4.2e-88	0.6533	8	F:protein tyrosine/serine/threonine phosphatase activity; F:inositol bisphosphate phosphatase activity; F:phosphatidylinositol bisphosphate phosphatase activity; F:phosphatidylinositol phosphate 5-phosphatase activity; F:inositol trisphosphate phosphatase activity; F:inositol tetrakisphosphate phosphatase activity; F:inositol pentakisphosphate phosphatase activity; P:bone mineralization involved …	EC:3.1.3
c11001_g0	Under	---NA---	1097	0	-	-		-	-
c11045_g0	Under	forkhead box protein d2	2408	5	2.6e-176	0.726	7	C:nucleus; F:RNA polymerase II transcription factor activity, sequence-specific DNA binding; F:sequence-specific DNA binding; P:regulation of transcription from RNA polymerase II promoter; P:transcription from RNA polymerase II promoter; P:anatomical structure morphogenesis; P:cell differentiation	-
c11261_g0	Under	hemicentin-1	5995	5	0	0.676	5	F:calcium ion binding; P:embryonic medial fin morphogenesis; P:skin morphogenesis; P:basement membrane organization; P:mesenchymal cell migration	-
c11388_g0	Under	nuclear receptor subfamily 4 group a member 1	3326	5	0	0.648	6	F:DNA binding; F:transcription factor activity, sequence-specific DNA binding; F:metal ion binding; P:forebrain neuron development; P:regulation of cellular process; P:dopaminergic neuron differentiation	-
c11489_g1	Under	---NA---	730	0	-	-		-	-
c11603_g0	Under	---NA---	1306	0	-	-		-	-
c11706_g0	Under	type i enveloping layer	1542	5	5e-103	0.624	1	P:cell migration involved in gastrulation	-
c11760_g0	Under	neuronal acetylcholine receptor subunit beta-2	2464	5	0	0.86	14	C:acetylcholine-gated channel complex; C:cell junction; C:neuron projection; C:postsynaptic membrane; F:acetylcholine-activated cation-selective channel activity; F:acetylcholine receptor activity; F:acetylcholine binding; P:signal transduction; P:synaptic transmission, cholinergic; P:neuromuscular synaptic transmission; P:response to nicotine; P:regulation of membrane potential; P:neurological s…	-
c11903_g0	Under	phosphate-regulating neutral endopeptidase isoform x1	4522	5	0	0.764	2	F:metalloendopeptidase activity; P:proteolysis	EC:3.4.24
c11926_g0	Under	carcinoembryonic antigen-related cell adhesion molecule 5 isoform x1	1877	5	3e-62	0.498		-	-
c11944_g0	Under	hairy enhancer-of-split related with yrpw motif-like protein	1968	3	1.1e-95	0.83	9	C:nucleus; F:DNA binding; F:protein dimerization activity; P:vasculogenesis; P:transcription, DNA-templated; P:heart development; P:dorsal aorta morphogenesis; P:negative regulation of transcription, DNA-templated; P:Notch signaling pathway involved in arterial endothelial cell fate commitment	-
c11965_g0	Under	---NA---	1060	0	-	-		-	-
c11991_g0	Under	---NA---	1337	0	-	-		-	-
c32072_g0	Under	class a basic helix-loop-helix protein 9	880	2	2.8e-39	0.77	2	F:binding; P:pectoral fin development	-
c32091_g0	Under	---NA---	214	0	-	-		-	-
c32278_g0	Under	thrombospondin type-1 domain-containing protein 4-like	860	5	2.5e-48	0.592	7	C:extracellular matrix; F:peptidase activity; F:metalloendopeptidase activity; P:proteolysis; F:metallopeptidase activity; F:zinc ion binding; C:proteinaceous extracellular matrix	-
c32572_g0	Under	---NA---	661	0	-	-		-	-
c32622_g0	Under	---NA---	225	0	-	-		-	-
c33107_g0	Under	myb-like protein x	1782	1	3.2e-55	0.55		-	-
c33131_g0	Under	---NA---	456	0	-	-		-	-
c33211_g0	Under	claudin-10	1117	5	4.8e-90	0.688	4	C:bicellular tight junction; C:membrane; P:tube formation; P:digestive tract morphogenesis	-
c33438_g0	Under	---NA---	397	0	-	-		-	-
c33557_g0	Under	claudin-4-like	261	5	1.2e-30	0.844	8	C:plasma membrane; C:bicellular tight junction; C:integral component of membrane; F:structural molecule activity; F:identical protein binding; P:regulation of sodium ion transport; P:calcium-independent cell-cell adhesion via plasma membrane cell-adhesion molecules; P:neuromast development	-
c33853_g0	Under	enkurin	876	1	1.3e-84	0.7		-	-
c52654_g0	Under	coagulation factor viii	483	5	1.6e-58	0.622	3	F:metal ion binding; P:blood coagulation; P:response to bacterium	-
c52677_g0	Under	---NA---	260	0	-	-		-	-
c53028_g0	Under	---NA---	386	0	-	-		-	-
c72371_g0	Under	---NA---	752	0	-	-		-	-
c72520_g0	Under	---NA---	513	0	-	-		-	-
c73607_g0	Under	---NA---	206	0	-	-		-	-
c93042_g0	Under	---NA---	262	0	-	-		-	-
c12041_g0	Under	---NA---	678	0	-	-		-	-
c12119_g0	Under	---NA---	549	0	-	-		-	-
c12207_g0	Under	hemoglobin embryonic subunit alpha	1071	5	4.6e-64	0.69	6	C:hemoglobin complex; F:oxygen transporter activity; F:iron ion binding; F:oxygen binding; F:heme binding; P:oxygen transport	-
c12210_g0	Under	cartilage oligomeric matrix protein	2025	5	0	0.778	9	C:proteinaceous extracellular matrix; C:extracellular space; C:sarcoplasmic reticulum; F:calcium ion binding; F:growth factor activity; P:response to unfolded protein; P:cell adhesion; P:tendon development; P:positive regulation of cell division	-
c12463_g0	Under	ump-cmp kinase mitochondrial	2114	1	1.7e-74	0.63	5	C:cytoplasm; F:phosphotransferase activity, phosphate group as acceptor; F:nucleotide kinase activity; P:pyrimidine deoxyribonucleoside diphosphate biosynthetic process; P:pyrimidine deoxyribonucleotide biosynthetic process	-
c12464_g0	Under	lrrn4 c-terminal-like protein	1229	2	2.5e-30	0.52		-	-
c12470_g0	Under	transcription factor sp9 isoform x1	1503	5	0	0.8	8	C:nucleus; F:double-stranded DNA binding; F:metal ion binding; P:transcription, DNA-templated; P:regulation of transcription, DNA-templated; P:embryonic limb morphogenesis; P:embryonic pectoral fin morphogenesis; P:positive regulation of fibroblast growth factor receptor signaling pathway	-
c12691_g0	Under	soss complex subunit c	979	1	1.6e-32	0.91	3	C:SOSS complex; P:DNA repair; P:response to ionizing radiation	-
c12727_g0	Under	lysyl oxidase homolog 4	4083	5	0	0.746	15	C:basement membrane; C:membrane; F:scavenger receptor activity; F:copper ion binding; F:oxidoreductase activity, acting on the CH-NH2 group of donors, oxygen as acceptor; P:response to hypoxia; P:epithelial to mesenchymal transition; P:endothelial cell proliferation; P:sprouting angiogenesis; P:collagen fibril organization; P:positive regulation of chondrocyte differentiation; P:endothelial cell …	-
c12780_g0	Under	---NA---	1008	0	-	-		-	-
c12785_g0	Under	gtpase imap family member 8-like	1616	5	5.1e-35	0.564	3	F:GTP binding; P:biological_process; C:cellular_component	-
c13152_g0	Under	myeloid-associated differentiation marker-like protein 2	2508	5	3.1e-166	0.666	2	C:integral component of membrane; C:membrane	-
c13186_g0	Under	frizzled-9	857	4	1.1e-52	0.7875	8	C:integral component of membrane; F:G-protein coupled receptor activity; F:Wnt-protein binding; F:Wnt-activated receptor activity; P:multicellular organismal development; P:non-canonical Wnt signaling pathway; P:canonical Wnt signaling pathway; P:epiboly	-
c13205_g0	Under	heparin-binding egf-like growth factor precursor	2221	3	2.6e-33	0.6233	8	C:extracellular space; F:epidermal growth factor receptor binding; F:growth factor activity; P:epidermal growth factor receptor signaling pathway; P:positive regulation of cell proliferation; P:retina development in camera-type eye; P:heart contraction; P:sensory epithelium regeneration	-
c13224_g0	Under	PREDICTED: uncharacterized protein si:ch211-76l23.4	1093	1	2.5e-33	0.73		-	-
c13352_g0	Under	protein fam83b	2766	5	4.3e-149	0.52	3	F:calcium ion binding; P:homophilic cell adhesion via plasma membrane adhesion molecules; C:membrane	-
c13450_g0	Under	---NA---	2654	0	-	-		-	-
c13496_g0	Under	---NA---	485	0	-	-		-	-
c13784_g0	Under	---NA---	1457	0	-	-		-	-
c13906_g0	Under	kv channel-interacting protein 4	3176	5	2.7e-126	0.892	1	F:calcium ion binding	-
c34015_g0	Under	serine protease htra3-like	785	5	2.9e-73	0.722	2	F:serine-type peptidase activity; F:growth factor binding	-
c34103_g0	Under	tetraspanin-10 isoform x2	1335	5	3.6e-110	0.674	3	C:integral component of membrane; C:membrane; P:biological_process	-
c34308_g0	Under	papilin isoform x3	505	5	6.3e-48	0.71	4	F:metallopeptidase activity; F:zinc ion binding; C:proteinaceous extracellular matrix; F:serine-type endopeptidase inhibitor activity	-
c34771_g0	Under	---NA---	412	0	-	-		-	-
c34784_g0	Under	---NA---	263	0	-	-		-	-
c34870_g0	Under	multiple epidermal growth factor-like domains protein 6 isoform x4	1423	5	0	0.822	1	F:calcium ion binding	-
c34904_g0	Under	---NA---	242	0	-	-		-	-
c35059_g0	Under	hemicentin-1	1043	5	3.4e-159	0.688	5	F:calcium ion binding; P:embryonic medial fin morphogenesis; P:skin morphogenesis; P:basement membrane organization; P:mesenchymal cell migration	-
c35073_g0	Under	---NA---	1165	0	-	-		-	-
c35147_g0	Under	zinc transporter 3 isoform x2	1804	5	5.9e-161	0.67	3	F:cation transmembrane transporter activity; P:zinc II ion transport; P:transmembrane transport	-
c35287_g0	Under	---NA---	446	0	-	-		-	-
c35384_g0	Under	shootin-1	1345	1	2.5e-94	0.7	17	C:microtubule associated complex; C:lamellipodium; C:filopodium; C:perikaryon; C:axonal growth cone; C:perinuclear region of cytoplasm; F:actin filament binding; P:substrate-dependent cell migration, cell extension; P:axonogenesis; P:Cdc42 protein signal transduction; P:netrin-activated signaling pathway; P:positive regulation of axon extension; P:cytoplasmic actin-based contraction involved in c…	-
c35470_g0	Under	---NA---	503	0	-	-		-	-
c54475_g0	Under	fibroblast growth factor 10 precursor	286	3	3.1e-39	0.8333	16	C:extracellular region; F:fibroblast growth factor receptor binding; F:growth factor activity; P:liver development; P:fibroblast growth factor receptor signaling pathway; P:roof plate formation; P:midbrain-hindbrain boundary development; P:pancreas development; P:cell proliferation in midbrain; P:embryonic pectoral fin morphogenesis; P:swim bladder development; P:posterior lateral line neuromast …	-
c54871_g0	Under	---NA---	587	0	-	-		-	-
c55774_g0	Under	---NA---	220	0	-	-		-	-
c55847_g0	Under	e3 ubiquitin-protein ligase trim21 isoform x2	378	5	1.3e-25	0.686	1	F:metal ion binding	-
c55861_g0	Under	---NA---	510	0	-	-		-	-
c55866_g0	Under	---NA---	237	0	-	-		-	-
c75233_g0	Under	solute carrier family 6 (neurotransmitter transporter) member 11a	238	5	2.3e-37	0.862	7	C:integral component of plasma membrane; C:neuron projection; F:neurotransmitter:sodium symporter activity; F:gamma-aminobutyric acid:sodium symporter activity; P:neurotransmitter transport; P:synaptic transmission; P:gamma-aminobutyric acid transport	-
c94027_g0	Under	---NA---	224	0	-	-		-	-
c114390_g0	Under	---NA---	255	0	-	-		-	-
c115162_g0	Under	---NA---	213	0	-	-		-	-
c115291_g0	Under	---NA---	210	0	-	-		-	-
c14088_g0	Under	homeobox protein hox-b9a isoform x1	1534	5	1.7e-109	0.692	8	F:DNA binding; P:motor neuron axon guidance; P:glial cell migration; P:Schwann cell development; P:floor plate formation; P:ventral spinal cord interneuron differentiation; P:spinal cord oligodendrocyte cell fate specification; P:endocrine pancreas development	-
c14090_g0	Under	bmp retinoic acid-inducible neural-specific protein 3 isoform x1	3571	5	0	0.816	3	F:molecular_function; P:biological_process; C:cellular_component	-
c14184_g0	Under	---NA---	914	0	-	-		-	-
c14339_g0	Under	arylacetamide deacetylase isoform x1	3386	5	0	0.698	3	C:integral component of membrane; F:carboxylic ester hydrolase activity; P:metabolic process	EC:3.1.1.1
c14407_g0	Under	arginine esterase-like	1051	5	7.3e-55	0.578	1	F:hydrolase activity	-
