# Supplementary material for: Comparative transcriptomics of anal fin pigmentation patterns in cichlid fishes
Source: BMC Genomics. 2016 Sep 6;17(1):712. doi: 10.1186/s12864-016-3046-y (PMC5012078; doi:10.1186/s12864-016-3046-y)
Supplement: Additional file 3: — Primers used in this study together with their efficiency values. (XLSX 50 kb) [file 12864_2016_3046_MOESM3_ESM.xlsx]

## Sheet: Additional File 3
GENES	Foward primer	Reverse primer	Efficiency %	Efficiency %	Efficiency %
Both species			P. pulpican	C. macrops	P. philander
asip1	GGC ACA GCC GAG GAA GTA GT	GCA AAC ACA GAA AGA TGC ACA TC	109	100	Bellow
comp17910_c0	CTG TGG TGG TAT CGC CAT CTT	GGT ATG TGT GAC AGC GGA GGA T	91	99	NA
rbp7	GCA AAA TCA ACA CCA AGT GCA A	CGT GGA ACA TGG TCA GCA AT	90	104	97
IF ON3	CAG CGT AGC TCT GCC TAG CA	CCG CTC CTT CTC TGG CTA TG	94	97	103
Orenil_LOC100708826	TTT TGG CTT TGT TCA TCA TTT CA	AGG AAT GTC CTG ATG GCT CTG A	94	95	103
bmp3b	CCG GGA CCT GTG GAT TCC	TGG ATA GTG GCG TGA TTG GA	92	105	107
rbp4a	TGC CAG GTA GCC AAC ATC AA	CCA TGT CCC TGC ATA CCT AGT TT	92	100	97
cytl1	CGT GCA TAA CTC CTG CAT CAC TA	GGA TGG TTC AAC ACC ACG TAA A	93	95	98
comp23699_c0	CTA CCG GGC GGA TTT GAG AC	TTT CTG CCT GCT GCT GTT CG	96	102	Bellow
fhl2a	AAC ACC AGG GAT CTT TCC TAC AAG	GCA CTG GAA GCA CTT AAA GCA TT	90	100	92
hand2	TCA AGG CCG AGC TAA AGA AGA C	TCT CCA CCG CCT CTC TTT TC	103	109	103
comp23328_c0	GCT GCA CAA CAC AGG CAC AC	TGT AAC AAC ATG GCC GCG TA	103	99	86
cecr5	AGC CTG CAA CAC AGA CTT GCT	TGG CCA AAC CGT GGT GAT	90	112	95
mucin2	TCA CAG GTA CCA CAC TGT CCT TCT	ATT CAG CGT AGA TGT ACC GAT GAC	90	102	95
sfr5	GGC CGC AGA TGA GTA TGA CTA CT	AGC GGC CAT TGT GGA AGT T	94	103	106
comp24816_c0	GCA CAA GCA GCT ATG AAA GAA GAA	AGG TCC CCT TCA CGA CTC AGT	80	92	94
hoxC12a	ACG GCT CCG AAG GAT TCC	TCG TAC CCG AGA AGG GAC AA	92	100	108
igSF10	GCC GTT GCT CAA CAC CTC AT	CCA GCA CAG GAA GAA CCA TTA CC	104	100	99
fmdo	CCT GAC GCA TGA TGG AAG GA	GGA CAA GAG GGC CAG TGC CT	100	95	NA
axl3	CTG CAT CTG GTA TGC GTC ATG	TCG CAA CCA TTT TGC TGC TA	90	104	101
oc	TTA TGT CCA TCA TGT GCT CAC AAG	GGT ACA GCT GGA GAG CCT GAG A	90	96	95
carp	GCA CAT CTT GCC GAT TCG AG	GTC CCA ACG TGT GAC ATC GG	81	110	NA
hdd11	CAC AGT GCT GTT GCC CTT GA	CTT CAG TGC GCG CAT AAT CC	98	99	97
comp116662_c0_seq1	TGC ACA ATA GAC CCG TCC GA	CCC GTC TGT TTG TTT CCT TTG A	100	98	NA
comp29518_c0_seq1	TTC ACC AAC CAA GCC ATT AGC	TTT CTC AAT CAC TCC TGT GCC A	87	98	88
hbba	TCC CGA TAA CTT CAG GGT GCT	GTG AAG ACG CTG GGA CCA AA	100	98	94
iunh	CAT CAT GCC TCG GGT GTA GG	CTG AGA GCG AAG AGG TTG CG	110	103	89
tsp4	GAG TCG ACG CCA TGC TGA GT	TAC CGC TGC AAT GAC ACC AT	104	107	92
col9a1	AAG CCA GGT GGG CTC TGT CT	TGG ACA AAG AGG ACC CAT CG	99	100	90
phospho1	TTT GTT CCG GCT CTG GTT CC	CGG CGG AAC TCT ACC TCT CC	97	103	98
mmp13	TCG GGC CTT GGT TTC ACT TT	GCT ACC CGC TGG CTG AAG AT	93	102	86
ltl	CGG CGT CTG ATC CTT CAG TG	TTT CAG GGT GAT GGC AAT TT	102	100	100
pai1	CCC GCT CTC GCA GAG AAA	GCT CAG CTT GGT GCA AAT GG	95	100	105
loxl4	ATC TGA CGC TGG TGG TCG AA	GCC ATG CAG GTG ACG CTT AC	92	101	88
cd81	CGC AGC AGT CGA GCG TTT	GGA TGT GTC TGG GTC TGC CA	95	92	97
matn4	TCA GCC TGG CGT GAG TCT TC	TGC CAC CAG AGT GGG AGT TG	99	100	96
hbaa	CAT GCC CAT GCA CAA GAT GA	GCT CCA CGC TTT CAA GCT CA	96	100	88
caytaxin	GGG AGG ATT GGT CCT GCT GT	AGG CCA CTG CCA GAG GAT G	90	95	88
rpl7	GGA GAA GTC CCT CGG CAA AT	GGC GGG CTT GAA GTT CTT TC	95	100	NA
Callochromis macrops
akap12	GCT ATC CGG AAT GAG CCA CA	GCT GAG CTA CCG GCC TGT TT	NA	95	NA
igf1	CGC TGC AGT TTG TCT GTG GA	ACG TGA CCG CCT TGC ACT G	NA	115	NA
vtn	GCA GCA TCC ACT GGA GAC CT	TCT GAC CTG CCT CAG CAT CA	NA	115	NA
and1	CCA CAG ATC CGC AGC AAC TC	ACT ACT CGC CGT CCA CGA TG	NA	96	NA
slc13m5	GTC CTG GCC ATG TCA GCA AC	TTT GCC TTC ATG CTG CCT GT	NA	108	NA
Orenil_LOC100695447	TGC TCA CAA TCA CAC AGC GT	AAA CCA TCC CAT CTG CTT CG	NA	80	NA
hyal4	CAG CAG CAT GGC CCT CTA TC	TGC AGG TTG CTG ATG CTG TT	NA	100	NA
Pseudothropheus pulpican
akap12	CAT TGG TTT TGA GAG GCT TGT CT	CAA CGT GCG GGC AAG AAG	101	NA	NA
comp4443_c1	TTT CTT TGG TTT ACC CTC GTT CTC	GGG CTT GCA CCC TTC TCA TA	92	NA	NA
igf1	TTT CAA TAA ACC AAC AGG CTA TGG	GAA GCA GCA CTC ATC CAC GAT	90	NA	NA
zygin1	CAG GCT CAG GCC TTC ATA GG	CTA GAA GAG ATC AGG CAG CTG TCA	90	NA	NA
vtn	CCG CGA GTC ATC ATA TTG CAG	GCC AGT GTG ACT CCA TGT GC	105	NA	NA
and1	CCCGCATCTCCTCTGGACTT	GCTGCTGCCTGCATTCTTGT	97	NA	NA
slc13m5	CGA ACC AGG ACG CAA AGT TAA	GGG CCA GAT GAA CCA ATT GTT	100	NA	NA
and4	AGA AGA GTG CCC CCA CCA A	TCC CGA GTC AGA GGT TCA AGA	100	NA	NA
Orenil_LOC100695447	CGA CGG CTC CAA CAC CAA AT	TCC ACA GGA TCA GGT GAC GA	91	NA	NA
hyal4	TGA CCT CAT CCA GGC ACA GC	CAG ACC CAA GCG GTG GCT TA	104	NA	NA
Pseudocrenilabrus philander
comp23699_c0	CGA ACA GCA GCA GGC AGA AA	TGC CCT GCT AGG CTG AAC TTT	NA	NA	98
asip1	GTC GCA GCC AGA AGA AAG CA	AGA CAG CTG GCC TGG CAA A	NA	NA	95
akap12	TTT GCG CTC TCC TCC TCC TC	CGC GCT GCA GTT CAG ATA ATG	NA	NA	100
rspa3	AGA CCA ATG AC TGA AGG AAG TG	TCT CGA TGT CCT TGC CAA CA	NA	NA	81
