# Supplementary material for: Comparative transcriptomics of anal fin pigmentation patterns in cichlid fishes
Source: BMC Genomics. 2016 Sep 6;17(1):712. doi: 10.1186/s12864-016-3046-y (PMC5012078; doi:10.1186/s12864-016-3046-y)
Supplement: Additional file 4: — qPCR results for P. pulpican. (XLSX 257 kb) [file 12864_2016_3046_MOESM4_ESM.xlsx]

## Sheet: asip1
	Dataset			Shapiro Wilks to test for normality (p=0.05)			Unpaired t test with Welch's correction
	Anal fin	Egg-spot		Anal fin	Egg-spot		P value	0.0678
	1	1.19136		Mean = 1.1104369351428571	Mean = 2.29350075999999		P value summary	ns
	0.693786	3.48654		SD = 0.4153704259777691	SD = 1.3895882371058492		Are means signif. different? (P < 0.05)	No
	0.837352	3.68186		W = 0.8923435998317127	W = 0.8506183600968433		One- or two-tailed P value?	Two-tailed
	0.767493	0.719152		When W >0.8029999732971191 distribution is normal			Welch-corrected t, df	t=2.158 df=7
	1.56037	2.25636
	1.12952	3.86485		F test to compare variances			How big is the difference?
	1.78454	0.854384		F,DFn, Dfd	11.19, 6, 6		Mean ± SEM of column A	1.110 ± 0.1570 N=7
				P value	0.0097		Mean ± SEM of column B	2.294 ± 0.5252 N=7
				P value summary	**		Difference between means	-1.183 ± 0.5482
				Are variances significantly different?	Yes		95% confidence interval	-2.480 to 0.1134
							R squared	0.3995

## Sheet: comp24816_c0
	Dataset			Shapiro Wilks to test for normality (p=0.05)			Unpaired t test with Welch's correction
	Anal fin	Egg-spot		Anal fin	Egg-spot		P value	0.0947
	1.01565	3.97569		Mean = 0.80383084	Mean = 2.8067812		P value summary	ns
	1.10048	5.80698		SD = 0.24074932606093208	SD = 2.0400353347613125		Are means signif. different? (P < 0.05)	No
	0.636223	1.98504		W = 0.8934251144124644	W = 0.869534348579522		One- or two-tailed P value?	Two-tailed
	0.553444	1.16247		When W > 0.7620000243186951 distribution is normal			Welch-corrected t, df	t=2.180 df=4
	0.713356	1.10372
				F test to compare variances			How big is the difference?
				F,DFn, Dfd	71.80, 4, 4		Mean ± SEM of column A	0.8038 ± 0.1077 N=5
				P value	0.0011		Mean ± SEM of column B	2.807 ± 0.9123 N=5
				P value summary	**		Difference between means	-2.003 ± 0.9187
				Are variances significantly different?	Yes		95% confidence interval	-4.553 to 0.5473
							R squared	0.543

## Sheet: akap2
	Dataset			Shapiro Wilks to test for normality (p=0.05)			Mann Whitney test
	Anal fin	Egg-spot		Anal fin	Egg-spot		P value	0.0286
	1	9.03397		NA	NA		Exact or approximate P value?	Exact
	0.803129	6.61047		NA	NA		P value summary	*
	1.42069	2.70771		NA	NA		Are medians signif. different? (P < 0.05)	Yes
	1.49384	3.23597					One- or two-tailed P value?	Two-tailed
							Sum of ranks in column A,B	10 , 26
				F test to compare variances			Mann-Whitney U	0
				F,DFn, Dfd	80.40, 3, 3
				P value	0.0046
				P value summary	**
				Are variances significantly different?	Yes

## Sheet: fhl2a
	Dataset			Shapiro Wilks to test for normality (p=0.05)			Unpaired t test with Welch's correction
	Anal fin	Egg-spot		Anal fin	Egg-spot		P value	0.0068
	1.00205	23.8225		Mean = 1.08974624	Mean = 14.33858519999999		P value summary	**
	1.0143	13.2265		SD = 0.262940554457634	SD = 5.759397134094436		Are means signif. different? (P < 0.05)	Yes
	1.09776	14.0052		W = 0.8825775798542445	W = 0.8734986842549228		One- or two-tailed P value?	Two-tailed
	0.813004	12.4503		When W > 0.7620000243186951 distribution is normal			Welch-corrected t, df	t=5.138 df=4
	1.52162	8.18842
				F test to compare variances			How big is the difference?
				F,DFn, Dfd	479.8, 4, 4		Mean ± SEM of column A	1.090 ± 0.1176 N=5
				P value	< 0.0001		Mean ± SEM of column B	14.34 ± 2.576 N=5
				P value summary	***		Difference between means	-13.25 ± 2.578
				Are variances significantly different?	Yes		95% confidence interval	-20.41 to -6.091
							R squared	0.8684

## Sheet: cecr5
	Dataset			Shapiro Wilks to test for normality (p=0.05)			Unpaired t test with Welch's correction
	Anal fin	Egg-spot		Anal fin	Egg-spot		P value	0.052
	1	17.8995		Mean = 1.1212050066	Mean = 8.075238045199999		P value summary	ns
	1.26611	5.86838		SD = 0.15749934916885636	SD = 5.677332822259756		Are means signif. different? (P < 0.05)	No
	1.2334	6.45132		W = 0.8697133860149127	W = 0.7784608058540045		One- or two-tailed P value?	Two-tailed
	0.908837	6.94189		When W > 0.7620000243186951 distribution is normal			Welch-corrected t, df	t=2.738 df=4
	1.19768	3.21511
				F test to compare variances			How big is the difference?
				F,DFn, Dfd	1299, 4, 4		Mean ± SEM of column A	1.121 ± 0.07044 N=5
				P value	< 0.0001		Mean ± SEM of column B	8.075 ± 2.539 N=5
				P value summary	***		Difference between means	-6.954 ± 2.540
				Are variances significantly different?	Yes		95% confidence interval	-14.00 to 0.09689
							R squared	0.652

## Sheet: zygin1
	Dataset			Shapiro Wilks to test for normality (p=0.05)			Mann Whitney test
	Anal fin	Egg-spot		Anal fin	Egg-spot		P value	0.0286
	1	7.9222		NA	NA		Exact or approximate P value?	Exact
	0.349393	3.46296		NA	NA		P value summary	*
	0.671603	2.17443		NA	NA		Are medians signif. different? (P < 0.05)	Yes
	0.488927	1.41787					One- or two-tailed P value?	Two-tailed
							Sum of ranks in column A,B	10 , 26
				F test to compare variances			Mann-Whitney U	0
				F,DFn, Dfd	107.1, 3, 3
				P value	0.003
				P value summary	**
				Are variances significantly different?	Yes

## Sheet: comp4443_c1
	Dataset			Shapiro Wilks to test for normality (p=0.05)			Unpaired t test with Welch's correction
	Anal fin	Egg-spot		Anal fin	Egg-spot		P value	0.068
	1	3.15209		Mean = 0.8429249433999999	Mean = 2.1429517718		P value summary	ns
	0.774696	2.81383		SD = 0.24308059951469096	SD = 1.1452164596691328		Are means signif. different? (P < 0.05)	No
	0.93327	2.95807		W = 0.8806354229193392	W = 0.7651862759533521		One- or two-tailed P value?	Two-tailed
	0.450998	0.881149		When W > 0.7620000243186951 distribution is normal			Welch-corrected t, df	t=2.483 df=4
	1.05566	0.909626
				F test to compare variances			How big is the difference?
				F,DFn, Dfd	22.20, 4, 4		Mean ± SEM of column A	0.8429 ± 0.1087 N=5
				P value	0.0108		Mean ± SEM of column B	2.143 ± 0.5122 N=5
				P value summary	*		Difference between means	-1.300 ± 0.5236
				Are variances significantly different?	Yes		95% confidence interval	-2.753 to 0.1534
							R squared	0.6065

## Sheet: comp23328_c0
	Dataset			Shapiro Wilks to test for normality (p=0.05)			Unpaired t test with Welch's correction
	Anal fin	Egg-spot		Anal fin	Egg-spot		P value	0.0425
	1	7.3733		Mean = 0.6657179257999999	Mean = 4.4458243318		P value summary	*
	0.571384	7.43069		SD = 0.22783306315481028	SD = 2.8686290343039262		Are means signif. different? (P < 0.05)	Yes
	0.47752	3.95141		W = 0.8647059222530511	W = 0.8724963904881756		One- or two-tailed P value?	Two-tailed
	0.481365	1.22933		When W > 0.7620000243186951 distribution is normal			Welch-corrected t, df	t=2.937 df=4
	0.798321	2.24439
				F test to compare variances			How big is the difference?
				F,DFn, Dfd	158.5, 4, 4		Mean ± SEM of column A	0.6657 ± 0.1019 N=5
				P value	0.0002		Mean ± SEM of column B	4.446 ± 1.283 N=5
				P value summary	***		Difference between means	-3.780 ± 1.287
				Are variances significantly different?	Yes		95% confidence interval	-7.353 to -0.2076
							R squared	0.6832

## Sheet: hoxC12a
	Dataset			Shapiro Wilks to test for normality (p=0.05)			Mann Whitney test
	Anal fin	Egg-spot		Anal fin	Egg-spot		P value	0.0286
	1.00346	4.1683		NA	NA		Exact or approximate P value?	Exact
	1.37023	4.03519		NA	NA		P value summary	*
	1.28943	3.62102		NA	NA		Are medians signif. different? (P < 0.05)	Yes
	1.71625	2.63815					One- or two-tailed P value?	Two-tailed
							Sum of ranks in column A,B	10 , 26
				F test to compare variances			Mann-Whitney U	0
				F,DFn, Dfd	5.565, 3, 3
				P value	0.1923
				P value summary	ns
				Are variances significantly different?	No

## Sheet: bmp3b
	Dataset			Shapiro Wilks to test for normality (p=0.05)			Paired t test
	Anal fin	Egg-spot		Anal fin	Egg-spot		P value	0.0105
	1	1.92789		Mean = 0.8046765121999999	Mean = 1.7073776206		P value summary	*
	0.601206	1.84612		SD = 0.1728576662832014	SD = 0.5233938188107073		Are means signif. different? (P < 0.05)	Yes
	0.798567	1.4977		W = 0.9285845877016872	W = 0.9696682886220594		One- or two-tailed P value?	Two-tailed
	0.670686	0.935184		When W > 0.7620000243186951 distribution is normal			t, df	t=4.538 df=4
	0.952923	2.32999					Number of pairs	5
				F test to compare variances
				F,DFn, Dfd	9.168, 4, 4		How big is the difference?
				P value	0.0542		Mean of differences	-0.9027
				P value summary	ns		95% confidence interval	-1.455 to -0.3505
				Are variances significantly different?	No		R squared	0.8373
							How effective was the pairing?
							Correlation coefficient (r)	0.5855
							P Value (one tailed)	0.1498
							P value summary	ns
							Was the pairing significantly effective?	No

[truncated: 37 more sheets: cytl1, hand2, Loc100708826, comp17910_c0, igSF10, rbp7, sfr5, vtn, fmdo, igf1, mucin2, rbp4a, ifON3, comp29518, slc13m5, and1, oc, matn4, hbba, cd81 …]
