# Supplementary material for: Comparative transcriptomics of anal fin pigmentation patterns in cichlid fishes
Source: BMC Genomics. 2016 Sep 6;17(1):712. doi: 10.1186/s12864-016-3046-y (PMC5012078; doi:10.1186/s12864-016-3046-y)
Supplement: Additional file 5: — qPCR results for P. philander. (XLSX 251 kb) [file 12864_2016_3046_MOESM5_ESM.xlsx]

## Sheet: asip1
	Dataset			Shapiro Wilks to test for normality (p=0.05)			Paired t test
	Anal fin	Blotch		Anal fin	Blotch		P value	0.0216
	1	0.650972		Mean = 1.0019851258333334	Mean = 0.363091724		P value summary	*
	1.64743	0.236035		SD = 0.45982272989298767	SD = 0.17987361301180751		Are means signif. different? (P < 0.05)	Yes
	0.362058	0.339599		W = 0.9727135677880813	W = 0.9809662953098356		One- or two-tailed P value?	Two-tailed
	0.609797	0.128019		When W > 0.787999987602233 distribution is normal			t, df	t=3.295 df=5
	1.16682	0.379051					Number of pairs	6
	1.22581	0.444875		F test to compare variances
				F,DFn, Dfd	6.535, 5, 5		How big is the difference?
				P value	0.0601		Mean of differences	0.6389
				P value summary	ns		95% confidence interval	0.1404 to 1.137
				Are variances significantly different?	No		R squared	0.6847
							How effective was the pairing?
							Correlation coefficient (r)	0.1102
							P Value (one tailed)	0.4177
							P value summary	ns
							Was the pairing significantly effective?	No

## Sheet: comp24816_c0
	Dataset			Shapiro Wilks to test for normality (p=0.05)			Paired t test
	Anal fin	Blotch		Anal fin	Blotch		P value	0.0019
	1	0.562163		Mean = 0.8622550093333333	Mean = 0.4234523793333333		P value summary	**
	0.844838	0.326458		SD = 0.1781009657334547	SD = 0.07901715025709537		Are means signif. different? (P < 0.05)	Yes
	0.639827	0.452914		W = 0.8509354618693364	W = 0.8972048371991701		One- or two-tailed P value?	Two-tailed
	0.65841	0.396784		When W > 0.787999987602233 distribution is normal			t, df	t=5.933 df=5
	0.987894	0.401356					Number of pairs	6
	1.04256	0.401039		F test to compare variances
				F,DFn, Dfd	5.080, 5, 5		How big is the difference?
				P value	0.0989		Mean of differences	0.4388
				P value summary	ns		95% confidence interval	0.2487 to 0.6289
				Are variances significantly different?	No		R squared	0.8756
							How effective was the pairing?
							Correlation coefficient (r)	0.1828
							P Value (one tailed)	0.3644
							P value summary	ns
							Was the pairing significantly effective?	No

## Sheet: akap2
	Dataset			Shapiro Wilks to test for normality (p=0.05)			Unpaired t test with Welch's correction
	Anal fin	Blotch		Anal fin	Blotch		P value	0.0044
	1	0.301354		Mean = 0.8849237996666667	Mean = 0.192268002333333		P value summary	**
	0.461858	0.0376033		SD = 0.33248907025501867	SD = 0.0927181409489868		Are means signif. different? (P < 0.05)	Yes
	0.762858	0.274133		W = 0.9436885915749204	W = 0.9033567495813553		One- or two-tailed P value?	Two-tailed
	0.596386	0.182014		When W > 0.787999987602233 distribution is normal			Welch-corrected t, df	t=4.915 df=5
	1.28991	0.182106
	1.19853	0.176397		F test to compare variances			How big is the difference?
				F,DFn, Dfd	12.86, 5, 5		Mean ± SEM of column A	0.8849 ± 0.1357 N=6
				P value	0.014		Mean ± SEM of column B	0.1923 ± 0.03785 N=6
				P value summary	*		Difference between means	0.6927 ± 0.1409
				Are variances significantly different?	Yes		95% confidence interval	0.3304 to 1.055
							R squared	0.8285

## Sheet: fhl2a
	Dataset			Shapiro Wilks to test for normality (p=0.05)			Paired t test
	Anal fin	Blotch		Anal fin	Blotch		P value	0.0056
	1	0.571797		Mean = 0.9117835451666667	Mean = 0.417113431000000		P value summary	**
	1.09015	0.207635		SD = 0.2496300247526537	SD = 0.2159457886653849		Are means signif. different? (P < 0.05)	Yes
	0.682029	0.593178		W = 0.9668459520891016	W = 0.8752455893575091		One- or two-tailed P value?	Two-tailed
	0.601282	0.118715		When W > 0.787999987602233 distribution is normal			t, df	t=4.655 df=5
	0.842062	0.383967					Number of pairs	6
	1.25518	0.627388		F test to compare variances
				F,DFn, Dfd	1.336, 5, 5		How big is the difference?
				P value	0.7582		Mean of differences	0.4947
				P value summary	ns		95% confidence interval	0.2215 to 0.7679
				Are variances significantly different?	No		R squared	0.8125
							How effective was the pairing?
							Correlation coefficient (r)	0.3821
							P Value (one tailed)	0.2273
							P value summary	ns
							Was the pairing significantly effective?	No

## Sheet: cecr5
	Dataset			Shapiro Wilks to test for normality (p=0.05)			Unpaired t test with Welch's correction
	Anal fin	Blotch		Anal fin	Blotch		P value	0.0206
	1	0.61389		Mean = 1.9126417276666667	Mean = 0.592604190666		P value summary	*
	2.48673	0.387784		SD = 0.9869843515341009	SD = 0.31587071636566		Are means signif. different? (P < 0.05)	Yes
	1.08843	0.983921		W = 0.888316484927712	W = 0.951165039341158		One- or two-tailed P value?	Two-tailed
	1.24194	0.161986		When W > 0.787999987602233 distribution is normal			Welch-corrected t, df	t=3.120 df=6
	2.15922	0.488293
	3.49954	0.919752		F test to compare variances			How big is the difference?
				F,DFn, Dfd	9.763, 5, 5		Mean ± SEM of column A	1.913 ± 0.4029 N=6
				P value	0.0258		Mean ± SEM of column B	0.5926 ± 0.1290 N=6
				P value summary	*		Difference between means	1.320 ± 0.4231
				Are variances significantly different?	Yes		95% confidence interval	0.2848 to 2.355
							R squared	0.6187

## Sheet: zygin
	Dataset			Shapiro Wilks to test for normality (p=0.05)			Unpaired t test with Welch's correction
	Anal fin	Blotch		Anal fin	Blotch		P value	0.0242
	1	0.14927		Mean = 0.8273879078333333	Mean = 0.165303247166666		P value summary	*
	0.742402	0.14532		SD = 0.5051413541007025	SD = 0.05520706758291033		Are means signif. different? (P < 0.05)	Yes
	0.314556	0.2683		W = 0.9316752043613998	W = 0.8484285799912669		One- or two-tailed P value?	Two-tailed
	0.192079	0.110938		When W > 0.787999987602233 distribution is normal			Welch-corrected t, df	t=3.192 df=5
	1.42786	0.137324
	1.28743	0.180667		F test to compare variances			How big is the difference?
				F,DFn, Dfd	83.72, 5, 5		Mean ± SEM of column A	0.8274 ± 0.2062 N=6
				P value	0.0002		Mean ± SEM of column B	0.1653 ± 0.02254 N=6
				P value summary	***		Difference between means	0.6621 ± 0.2075
				Are variances significantly different?	Yes		95% confidence interval	0.1287 to 1.195
							R squared	0.6707

## Sheet: comp4443_c1
	Dataset			Shapiro Wilks to test for normality (p=0.05)			Unpaired t test with Welch's correction
	Anal fin	Blotch		Anal fin	Blotch		P value	0.0192
	1	0.714651		Mean = 1.1604499866666667	Mean = 0.6696176546666667		P value summary	*
	0.891893	1.0928		SD = 0.22786086204181058	SD = 0.342564285612153		Are means signif. different? (P < 0.05)	Yes
	1.04554	0.838717		W = 0.9187209012528021	W = 0.9362088323160239		One- or two-tailed P value?	Two-tailed
	1.16214	0.841961		When W > 0.787999987602233 distribution is normal			Welch-corrected t, df	t=2.922 df=8
	1.40396	0.165873
	1.45917	0.363704		F test to compare variances			How big is the difference?
				F,DFn, Dfd	2.260, 5, 5		Mean ± SEM of column A	1.160 ± 0.09302 N=6
				P value	0.3917		Mean ± SEM of column B	0.6696 ± 0.1399 N=6
				P value summary	ns		Difference between means	0.4908 ± 0.1680
				Are variances significantly different?	No		95% confidence interval	0.1035 to 0.8782
							R squared	0.5163

## Sheet: comp23328_c0
	Dataset			Shapiro Wilks to test for normality (p=0.05)			Paired t test
	Anal fin	Blotch		Anal fin	Blotch		P value	0.1602
	1	1.06644		Mean = 1.3193374321666667	Mean = 0.913992473		P value summary	ns
	1.18317	1.37214		SD = 0.42583978138458656	SD = 0.2828647680499215		Are means signif. different? (P < 0.05)	No
	0.933187	0.88292		W = 0.8487688017496522	W = 0.9477638686941601		One- or two-tailed P value?	Two-tailed
	1.73197	0.906679		When W > 0.787999987602233 distribution is normal			t, df	t=1.649 df=5
	1.96673	0.594792					Number of pairs	6
	1.10097	0.660982		F test to compare variances
				F,DFn, Dfd	2.266, 5, 5		How big is the difference?
				P value	0.3901		Mean of differences	0.4053
				P value summary	ns		95% confidence interval	-0.2268 to 1.038
				Are variances significantly different?	No		R squared	0.3521
							How effective was the pairing?
							Correlation coefficient (r)	-0.4209
							P Value (one tailed)	0.203
							P value summary	ns
							Was the pairing significantly effective?	No

## Sheet: hoxC12a
	Dataset			Shapiro Wilks to test for normality (p=0.05)			Paired t test
	Anal fin	Blotch		Anal fin	Blotch		P value	0.1952
	1	1.774		Mean = 0.9960895445	Mean = 1.2890997568333333		P value summary	ns
	1.03167	0.937754		SD = 0.28378712689285474	SD = 0.38342564680843255		Are means signif. different? (P < 0.05)	No
	0.55556	1.22042		W = 0.9599217558873414	W = 0.8039345243724191		One- or two-tailed P value?	Two-tailed
	1.08768	1.76366		When W > 0.787999987602233 distribution is normal			t, df	t=1.495 df=5
	1.42564	1.04275					Number of pairs	6
	0.875987	0.996015		F test to compare variances
				F,DFn, Dfd	1.825, 5, 5		How big is the difference?
				P value	0.5249		Mean of differences	-0.293
				P value summary	ns		95% confidence interval	-0.7970 to 0.2110
				Are variances significantly different?	No		R squared	0.3089
							How effective was the pairing?
							Correlation coefficient (r)	-0.01379
							P Value (one tailed)	0.4897
							P value summary	ns
							Was the pairing significantly effective?	No

## Sheet: bmp3b
	Dataset			Shapiro Wilks to test for normality (p=0.05)			Paired t test
	Anal fin	Blotch		Anal fin	Blotch		P value	0.2685
	1	1.10103		Mean = 1.2466712000000002	Mean = 0.895900325		P value summary	ns
	1.02811	0.653557		SD = 0.4591616628020503	SD = 0.30810120639998984		Are means signif. different? (P < 0.05)	No
	0.780056	1.12592		W = 0.8768382925546703	W = 0.9252980128128887		One- or two-tailed P value?	Two-tailed
	2.09178	0.463959		When W > 0.787999987602233 distribution is normal			t, df	t=1.244 df=5
	1.21992	0.785524					Number of pairs	6
	1.36016	1.24541		F test to compare variances
				F,DFn, Dfd	2.221, 5, 5		How big is the difference?
				P value	0.4017		Mean of differences	0.3508
				P value summary	ns		95% confidence interval	-0.3739 to 1.075
				Are variances significantly different?	No		R squared	0.2365
							How effective was the pairing?
							Correlation coefficient (r)	-0.6042
							P Value (one tailed)	0.102
							P value summary	ns
							Was the pairing significantly effective?	No

[truncated: 35 more sheets: cytl1, hand2, LOC100708826, igSF10 , rbp7, sfr5, vtn, fmdo, igf1, mucin2, rbp4a, ifON3, comp23699_c0, comp29518_c0, slc13m5, and1, oc, matn4, hbba, CD81 …]
