# Supplementary material for: Comparative transcriptomics of anal fin pigmentation patterns in cichlid fishes
Source: BMC Genomics. 2016 Sep 6;17(1):712. doi: 10.1186/s12864-016-3046-y (PMC5012078; doi:10.1186/s12864-016-3046-y)
Supplement: Additional file 6: — qPCR results for C. macrops. (XLSX 253 kb) [file 12864_2016_3046_MOESM6_ESM.xlsx]

## Sheet: asip1
	Dataset			Shapiro Wilks to test for normality (p=0.05)			Wilcoxon signed rank test
	Anal fin	Blotch		Anal fin	Blotch		P value	0.1563
	1	0.0839136		Mean = 0.26782295542857143	Mean = 0.1056761682857142		Exact or approximate P value?	Exact
	0.130666	0.10746		SD = 0.337462319073118	SD = 0.07558439409876798		P value summary	ns
	0.342198	0.223406		W = 0.6975387471628318	W = 0.8612065892260885		Are medians signif. different? (P < 0.05)	No
	0.141775	0.195473		When W > 0.8029999732971191 distribution is normal			One- or two-tailed P value?	Two-tailed
	0.158483	0.0507697					Sum of positive, negative ranks	23.00 , -5.000
	0.0712338	0.0450835		F test to compare variances			Sum of signed ranks (W)	18
	0.0304048	0.0336265		F,DFn, Dfd	19.93, 6, 6
				P value	0.002		How effective was the pairing?
				P value summary	**		rs (Spearman)	0.6071
				Are variances significantly different?	Yes		P Value (one tailed)	0.0833
							P value summary	ns
							Was the pairing significantly effective?	No

## Sheet: bmp3b
	Dataset			Shapiro Wilks to test for normality (p=0.05)			Wilcoxon signed rank test
	Anal fin	Blotch		Anal fin	Blotch		P value	0.0313
	1	0.343486		Mean = 0.8662567313333333	Mean = 0.349645204666666		Exact or approximate P value?	Exact
	1.58823	1.00753		SD = 0.469630042307052	SD = 0.33809501491646854		P value summary	*
	1.03224	0.0556628		W = 0.9606296344005626	W = 0.7813990534461358		Are medians signif. different? (P < 0.05)	Yes
	0.859106	0.307831		When W > 0.7879999876022339 distribution is normal			One- or two-tailed P value?	Two-tailed
	0.462346	0.209173					Sum of positive, negative ranks	21.00 , 0.0000
	0.255617	0.17419		F test to compare variances			Sum of signed ranks (W)	21
				F,DFn, Dfd	1.929, 5, 5
				P value	0.4881		How effective was the pairing?
				P value summary	ns		rs (Spearman)	0.4286
				Are variances significantly different?	No		P Value (one tailed)	0.2097
							P value summary	ns
							Was the pairing significantly effective?	No

## Sheet: cytl1
	Dataset			Shapiro Wilks to test for normality (p=0.05)			Paired t test
	Anal fin	Blotch		Anal fin	Blotch		P value	0.0284
	1	0.879511		Mean = 1.7065821234	Mean = 1.0942434645999999		P value summary	*
	2.18301	0.971182		SD = 0.7936098640542297	SD = 0.565124498181148		Are means signif. different? (P < 0.05)	Yes
	1.25855	0.783213		W = 0.8644822373124103	W = 0.6938184634973599		One- or two-tailed P value?	Two-tailed
	1.22034	0.744497		When W > 0.7620000243186951 distribution is normal			t, df	t=3.355 df=4
	2.871	2.09282					Number of pairs	5
				F test to compare variances
				F,DFn, Dfd	1.972, 4, 4		How big is the difference?
				P value	0.5269		Mean of differences	0.6123
				P value summary	ns		95% confidence interval	0.1057 to 1.119
				Are variances significantly different?	No		R squared	0.7378
							How effective was the pairing?
							Correlation coefficient (r)	0.8725
							P Value (one tailed)	0.0268
							P value summary	*
							Was the pairing significantly effective?	Yes

## Sheet: hand2
	Dataset			Shapiro Wilks to test for normality (p=0.05)			Paired t test
	Anal fin	Blotch		Anal fin	Blotch		P value	0.015
	1	0.330287		Mean = 0.723696145	Mean = 0.3019846873333333		P value summary	*
	1.30306	0.65982		SD = 0.4080308712138394	SD = 0.19777176201806554		Are means signif. different? (P < 0.05)	Yes
	0.825036	0.128123		W = 0.9873625630712024	W = 0.8580427686679555		One- or two-tailed P value?	Two-tailed
	0.643504	0.345308		When W > 0.7879999876022339 distribution is normal			t, df	t=3.636 df=5
	0.383591	0.205416					Number of pairs	6
	0.186981	0.142953		F test to compare variances
				F,DFn, Dfd	4.257, 5, 5		How big is the difference?
				P value	0.1379		Mean of differences	0.4217
				P value summary	ns		95% confidence interval	0.1235 to 0.7199
				Are variances significantly different?	No		R squared	0.7256
							How effective was the pairing?
							Correlation coefficient (r)	0.7739
							P Value (one tailed)	0.0355
							P value summary	*
							Was the pairing significantly effective?	Yes

## Sheet: comp24816_c0
	Dataset			Shapiro Wilks to test for normality (p=0.05)			Paired t test
	Anal fin	Blotch		Anal fin	Blotch		P value	0.2518
	1	0.499304		Mean = 0.6621572412857143	Mean = 0.4795235225714285		P value summary	ns
	1.41611	0.971044		SD = 0.4882893301041317	SD = 0.4154215608903251		Are means signif. different? (P < 0.05)	No
	0.733355	1.11344		W = 0.9409972840123063	W = 0.8538634357025862		One- or two-tailed P value?	Two-tailed
	0.782174	0.0951865		When W > 0.8029999732971191 distribution is normal			t, df	t=1.268 df=6
	0.580512	0.410087					Number of pairs	7
	0.0515645	0.137665		F test to compare variances
	0.0713842	0.129936		F,DFn, Dfd	1.382, 6, 6		How big is the difference?
				P value	0.7047		Mean of differences	0.1826
				P value summary	ns		95% confidence interval	-0.1699 to 0.5351
				Are variances significantly different?	No		R squared	0.2113
							How effective was the pairing?
							Correlation coefficient (r)	0.655
							P Value (one tailed)	0.0552
							P value summary	ns
							Was the pairing significantly effective?	No

## Sheet: hoxC12a
	Dataset			Shapiro Wilks to test for normality (p=0.05)			Wilcoxon signed rank test
	Anal fin	Blotch		Anal fin	Blotch		P value	0.4375
	1	0.0349241		Mean = 0.35331218700000006	Mean = 0.1370237684000000		Exact or approximate P value?	Exact
	0.147495	0.106751		SD = 0.3671692172481183	SD = 0.12029498817489809		P value summary	ns
	0.296545	0.193469		W = 0.6962653888457051	W = 0.8929293511187923		Are medians signif. different? (P < 0.05)	No
	0.132132	0.317244		When W > 0.8029999732971191 distribution is normal			One- or two-tailed P value?	Two-tailed
	0.190388	0.0327297					Sum of positive, negative ranks	11.00 , -4.000
				F test to compare variances			Sum of signed ranks (W)	7
				F,DFn, Dfd	9.316, 4, 4
				P value	0.0527		How effective was the pairing?
				P value summary	ns		rs (Spearman)
				Are variances significantly different?	No		P Value (one tailed)
							P value summary
							Was the pairing significantly effective?

## Sheet: loc100708826
	Dataset			Shapiro Wilks to test for normality (p=0.05)			Paired t test
	Anal fin	Blotch		Anal fin	Blotch		P value	0.0187
	1	0.394293		Mean = 0.757687759	Mean = 0.3028361431666667		P value summary	*
	1.50852	0.687639		SD = 0.48568228565389004	SD = 0.23650126847505032		Are means signif. different? (P < 0.05)	Yes
	0.871376	0.0863335		W = 0.983378784454336	W = 0.8764056242413464		One- or two-tailed P value?	Two-tailed
	0.657148	0.401333		When W > 0.7879999876022339 distribution is normal			t, df	t=3.426 df=5
	0.372047	0.158916					Number of pairs	6
	0.137032	0.0885022		F test to compare variances
				F,DFn, Dfd	4.217, 5, 5		How big is the difference?
				P value	0.1402		Mean of differences	0.4549
				P value summary	ns		95% confidence interval	0.1135 to 0.7962
				Are variances significantly different?	No		R squared	0.7012
							How effective was the pairing?
							Correlation coefficient (r)	0.8098
							P Value (one tailed)	0.0254
							P value summary	*
							Was the pairing significantly effective?	Yes

## Sheet: comp23328_c0
	Dataset			Shapiro Wilks to test for normality (p=0.05)			Wilcoxon signed rank test
	Anal fin	Blotch		Anal fin	Blotch		P value	0.8125
	1	0.795731		Mean = 2.6514966408	Mean = 1.8288776132		Exact or approximate P value?	Exact
	0.781962	0.75919		SD = 3.832985569903592	SD = 1.603590268376507		P value summary	ns
	0.871588	0.919193		W = 0.5827543738493979	W = 0.7717043322478118		Are medians signif. different? (P < 0.05)	No
	1.0992	2.17126		When W > 0.7620000243186951 distribution is normal			One- or two-tailed P value?	Two-tailed
	9.50473	4.49901					Sum of positive, negative ranks	9.000 , -6.000
				F test to compare variances			Sum of signed ranks (W)	3
				F,DFn, Dfd	5.713, 4, 4
				P value	0.1199		How effective was the pairing?
				P value summary	ns		rs (Spearman)	0.9
				Are variances significantly different?	No		P Value (one tailed)	0.0417
							P value summary	*
							Was the pairing significantly effective?	Yes

## Sheet: comp17910_c0
	Dataset			Shapiro Wilks to test for normality (p=0.05)			Wilcoxon signed rank test
	Anal fin	Blotch		Anal fin	Blotch		P value	0.0625
	1	2.41521		Mean = 2.308712098	Mean = 4.8887239196		Exact or approximate P value?	Exact
	1.33593	3.66745		SD = 1.9897911826985524	SD = 2.629258131958573		P value summary	ns
	1.80309	4.69481		W = 0.6966106085842156	W = 0.84777539953816		Are medians signif. different? (P < 0.05)	No
	1.57644	4.33872		When W > 0.7620000243186951 distribution is normal			One- or two-tailed P value?	Two-tailed
	5.82811	9.32743					Sum of positive, negative ranks	0.0000 , -15.00
				F test to compare variances			Sum of signed ranks (W)	-15
				F,DFn, Dfd	1.746, 4, 4
				P value	0.6025		How effective was the pairing?
				P value summary	ns		rs (Spearman)	1
				Are variances significantly different?	No		P Value (one tailed)	0.0083
							P value summary	**
							Was the pairing significantly effective?	Yes

## Sheet: akap2
	Dataset			Shapiro Wilks to test for normality (p=0.05)			Wilcoxon signed rank test
	Anal fin	Blotch		Anal fin	Blotch		P value	0.0625
	1	2.09712		Mean = 2.2091965764	Mean = 4.1580830602		Exact or approximate P value?	Exact
	1.15314	3.4823		SD = 2.3958108168492576	SD = 1.8033442778698578		P value summary	ns
	1.40362	4.133		W = 0.6097496731155656	W = 0.9098188601572796		Are medians signif. different? (P < 0.05)	No
	1.00433	4.04075		When W > 0.7620000243186951 distribution is normal			One- or two-tailed P value?	Two-tailed
	6.48489	7.03724					Sum of positive, negative ranks	0.0000 , -15.00
				F test to compare variances			Sum of signed ranks (W)	-15
				F,DFn, Dfd	1.765, 4, 4
				P value	0.5956		How effective was the pairing?
				P value summary	ns		rs (Spearman)	0.9
				Are variances significantly different?	No		P Value (one tailed)	0.0417
							P value summary	*
							Was the pairing significantly effective?	Yes

[truncated: 33 more sheets: fhl2a, cecr5, igSF10, igf1, sfr5, fmdo, ifON3, rbp4a , vtn, rbp7, comp23699_c0, mucin2, comp29518_c0, comp1116662_c0, hbba, cd81, matn4, col9a1, phospho1, mmp13 …]
